# Supplementary material for: 4,4′-Bipyridine–3,3′-disulfanediyl­bis­(1H-1,2,4-triazole-5-amine) (1/1)
Source: Acta Crystallogr Sect E Struct Rep Online. 2012 Oct 20;68(Pt 11):o3194. doi: 10.1107/S1600536812042742 (PMC3515285; doi:10.1107/S1600536812042742)
Supplement: Supplementary file 1 [file e-68-o3194-sup1.cif]

##############################################################################
#                                                                            #
# This CIF contains the data in a paper accepted for publication in          #
# Acta Crystallographica Section E. It conforms to the requirements of       #
# Notes for Authors for Acta Crystallographica Section E, and has been       #
# peer reviewed under the auspices of the IUCr Commission on Journals.       #
#                                                                            #
# Full details of the Crystallographic Information File format               #
# are given in the paper "The Crystallographic Information File (CIF):       #
# a New Standard Archive File for Crystallography" by S. R. Hall, F. H.      #
# Allen and I. D. Brown [Acta Cryst. (1991), A47, 655-685].                  #
#                                                                            #
# The current version of the core CIF dictionary is obtainable from          #
# ftp://ftp.iucr.org/pub/cif_core.dic.                                       #
#                                                                            #
# Software is freely available for graphical display of the structure(s)     #
# in this CIF. For information consult the CIF software page                 #
# http://www.iucr.org/resources/cif/software.                                #
#                                                                            #
# This file may be used for bona fide research purposes within the           #
# scientific community so long as proper attribution is given to the journal # 
# article from which it was obtained.                                        #
#                                                                            #
##############################################################################
data_global
_audit_creation_method     SHELXL-97
_journal_date_recd_electronic     2012-08-15
_journal_date_accepted     2012-10-12
_journal_name_full     'Acta Crystallographica, Section E'
_journal_year     2012
_journal_volume     68
_journal_issue     11
_journal_page_first     eo3194
_journal_page_last     eo3194
_journal_paper_category     QO
_journal_paper_doi     10.1107/S1600536812042742
_journal_coeditor_code     QM2081
_publ_contact_author_name     'Dr. Jin Qiong-Hua'
_publ_contact_author_address
;
    Department of Chemistry
    Capital Normal  University
    Beijing 100048
    People's Republic of China
;
_publ_contact_author_email     'jinqh204@163.com'
_publ_contact_author_fax     '861068902320'
_publ_contact_author_phone     '861068903033'
_publ_section_title
;
4,4'-Bipyridine--3,3'-disulfanediylbis(1<i>H</i>-1,2,4-triazole-5-amine) (1/1)
;
loop_
    _publ_author_name
    _publ_author_address
    'Wei Yang'
;
     Department of Chemistry
     Capital Normal  University
     Beijing 100048
     People's Republic of China
;
    'Qi-Ming Qiu'
;
    Department of Chemistry
    Capital Normal  University
    Beijing 100048
    People's Republic of China
;
    'Qiong-Hua Jin'
;
    Department of Chemistry
    Capital Normal  University
    Beijing 100048
    People's Republic of China
;
    'Cun-Lin Zhang'
;   Key Laboratory of Terahertz Optoelectronics
    Ministry of Education
    Department of Physics
    Capital Normal  University
    Beijing 100048
    People's Republic of China
;
data_I
_audit_creation_method     SHELXL-97
_chemical_name_systematic
;
4,4'-Bipyridine--3,3'-disulfanediylbis(1<i>H</i>-1,2,4-triazole-5-amine) (1/1)
;
_chemical_name_common     ?
_chemical_formula_moiety     'C10 H8 N2, C4 H6 N8 S2'
_chemical_formula_sum     'C14 H14 N10 S2'
_chemical_formula_weight     386.47
_chemical_melting_point     ?
_symmetry_cell_setting     triclinic
_symmetry_space_group_name_H-M     'P -1'
loop_
    _symmetry_equiv_pos_as_xyz
    'x, y, z'
    '-x, -y, -z'
_cell_length_a     9.3240(10)
_cell_length_b     9.4540(11)
_cell_length_c     11.3840(13)
_cell_angle_alpha     109.560(2)
_cell_angle_beta     104.0890(10)
_cell_angle_gamma     105.6270(10)
_cell_volume     846.86(17)
_cell_formula_units_Z     2
_cell_measurement_reflns_used     1617
_cell_measurement_theta_min     2.439
_cell_measurement_theta_max     26.416
_cell_measurement_temperature     298(2)
_exptl_crystal_description     block
_exptl_crystal_colour     yellow
_exptl_crystal_size_max     0.35
_exptl_crystal_size_mid     0.30
_exptl_crystal_size_min     0.21
_exptl_crystal_density_diffrn     1.516
_exptl_crystal_density_meas     ?
_exptl_crystal_density_method     'not measured'
_exptl_crystal_F_000     400
_exptl_absorpt_coefficient_mu     0.338
_exptl_absorpt_correction_type     multi-scan
_exptl_absorpt_process_details     '(SADABS; Bruker, 2007)'
_exptl_absorpt_correction_T_min     0.8910
_exptl_absorpt_correction_T_max     0.9325
_exptl_special_details     ?
_diffrn_ambient_temperature     298(2)
_diffrn_radiation_type     MoK\a
_diffrn_radiation_wavelength     0.71073
_diffrn_radiation_source     'fine-focus sealed tube'
_diffrn_radiation_monochromator     graphite
_diffrn_measurement_device_type     'Bruker SMART CCD area-detector'
_diffrn_measurement_method     'phi and omega scans'
_diffrn_detector_area_resol_mean     ?
_diffrn_reflns_number     4439
_diffrn_reflns_av_R_equivalents     0.0187
_diffrn_reflns_av_sigmaI/netI     0.0415
_diffrn_reflns_theta_min     2.44
_diffrn_reflns_theta_max     25.02
_diffrn_reflns_theta_full     25.02
_diffrn_measured_fraction_theta_max     0.985
_diffrn_measured_fraction_theta_full     0.985
_diffrn_reflns_limit_h_min     -10
_diffrn_reflns_limit_h_max     11
_diffrn_reflns_limit_k_min     -6
_diffrn_reflns_limit_k_max     11
_diffrn_reflns_limit_l_min     -13
_diffrn_reflns_limit_l_max     13
_diffrn_standards_number     0
_diffrn_standards_interval_count     ?
_diffrn_standards_interval_time     ?
_diffrn_standards_decay_%     ?
_refine_special_details
;
Refinement of <i>F</i>^2^ against ALL reflections. The weighted <i>R</i>-factor
<i>wR</i> and goodness of fit <i>S</i> are based on <i>F</i>^2^, conventional
<i>R</i>-factors <i>R</i> are based on <i>F</i>, with <i>F</i> set to zero for
negative <i>F</i>^2^. The threshold expression of <i>F</i>^2^ >
\s(<i>F</i>^2^) is used only for calculating <i>R</i>-factors(gt) <i>etc</i>.
and is not relevant to the choice of reflections for refinement.
<i>R</i>-factors based on <i>F</i>^2^ are statistically about twice as large
as those based on <i>F</i>, and <i>R</i>- factors based on ALL data will be
even larger.
;
_reflns_number_total     2952
_reflns_number_gt     2121
_reflns_threshold_expression     >2sigma(I)
_refine_ls_structure_factor_coef     Fsqd
_refine_ls_matrix_type     full
_refine_ls_R_factor_all     0.0656
_refine_ls_R_factor_gt     0.0427
_refine_ls_wR_factor_gt     0.0916
_refine_ls_wR_factor_ref     0.1059
_refine_ls_goodness_of_fit_ref     1.044
_refine_ls_restrained_S_all     1.044
_refine_ls_number_reflns     2952
_refine_ls_number_parameters     235
_refine_ls_number_restraints     0
_refine_ls_hydrogen_treatment     constr
_refine_ls_weighting_scheme     calc
_refine_ls_weighting_details
         'calc w=1/[\s^2^(Fo^2^)+(0.0426P)^2^+0.3426P] where P=(Fo^2^+2Fc^2^)/3'
_atom_sites_solution_hydrogens     geom
_atom_sites_solution_primary     direct
_atom_sites_solution_secondary     difmap
_refine_ls_shift/su_max     0.000
_refine_ls_shift/su_mean     0.000
_refine_diff_density_max     0.264
_refine_diff_density_min     -0.257
_refine_ls_extinction_method     none
_refine_ls_extinction_coef     ?
loop_
    _atom_type_symbol
    _atom_type_description
    _atom_type_scat_dispersion_real
    _atom_type_scat_dispersion_imag
    _atom_type_scat_source
    'C' 'C' 0.0033 0.0016
                         'International Tables Vol C Tables 4.2.6.8 and 6.1.1.4'
    'H' 'H' 0.0000 0.0000
                         'International Tables Vol C Tables 4.2.6.8 and 6.1.1.4'
    'N' 'N' 0.0061 0.0033
                         'International Tables Vol C Tables 4.2.6.8 and 6.1.1.4'
    'S' 'S' 0.1246 0.1234
                         'International Tables Vol C Tables 4.2.6.8 and 6.1.1.4'
_computing_data_collection     'SMART (Bruker, 2007)'
_computing_cell_refinement     'SAINT-Plus (Bruker, 2007)'
_computing_data_reduction     'SAINT-Plus (Bruker, 2007)'
_computing_structure_solution     'SHELXS-97 (Sheldrick, 2008)'
_computing_structure_refinement     'SHELXL-97 (Sheldrick, 2008)'
_computing_molecular_graphics     'SHELXTL (Sheldrick, 2008)'
_computing_publication_material     'SHELXTL (Sheldrick, 2008)'
loop_
    _atom_site_type_symbol
    _atom_site_label
    _atom_site_fract_x
    _atom_site_fract_y
    _atom_site_fract_z
    _atom_site_U_iso_or_equiv
    _atom_site_adp_type
    _atom_site_calc_flag
    _atom_site_refinement_flags
    _atom_site_occupancy
    _atom_site_symmetry_multiplicity
    _atom_site_disorder_assembly
    _atom_site_disorder_group
    N N1 0.6415(3) 0.6418(2) 0.1281(2) 0.0365(5) Uani d . 1 1 . .
    N N2 0.4984(3) 0.6630(3) 0.1020(2) 0.0367(5) Uani d . 1 1 . .
    H H2 0.4095 0.5917 0.0394 0.044 Uiso calc R 1 1 . .
    N N3 0.6698(3) 0.8909(2) 0.2725(2) 0.0368(5) Uani d . 1 1 . .
    N N4 0.3976(3) 0.8634(3) 0.1817(2) 0.0499(7) Uani d . 1 1 . .
    H H4A 0.3040 0.8023 0.1210 0.060 Uiso calc R 1 1 . .
    H H4B 0.4143 0.9587 0.2385 0.060 Uiso calc R 1 1 . .
    N N5 0.8542(3) 0.3413(3) 0.1018(2) 0.0411(6) Uani d . 1 1 . .
    N N6 0.8400(3) 0.2361(3) 0.1625(2) 0.0398(6) Uani d . 1 1 . .
    H H6 0.7998 0.1318 0.1206 0.048 Uiso calc R 1 1 . .
    N N7 0.9544(2) 0.4807(2) 0.3285(2) 0.0346(5) Uani d . 1 1 . .
    N N8 0.9016(3) 0.2543(3) 0.3827(2) 0.0505(7) Uani d . 1 1 . .
    H H8A 0.8650 0.1503 0.3539 0.061 Uiso calc R 1 1 . .
    H H8B 0.9406 0.3155 0.4674 0.061 Uiso calc R 1 1 . .
    N N9 0.2801(3) 0.0985(3) 0.0248(2) 0.0488(6) Uani d . 1 1 . .
    N N10 0.5992(3) 0.8714(3) 0.5836(2) 0.0518(7) Uani d . 1 1 . .
    S S1 0.94031(9) 0.82733(9) 0.31441(8) 0.0479(2) Uani d . 1 1 . .
    S S2 0.98658(9) 0.65858(9) 0.17888(8) 0.0474(2) Uani d . 1 1 . .
    C C1 0.5172(3) 0.8101(3) 0.1876(3) 0.0342(6) Uani d . 1 1 . .
    C C2 0.7366(3) 0.7806(3) 0.2306(3) 0.0345(6) Uani d . 1 1 . .
    C C3 0.8980(3) 0.3206(3) 0.2961(3) 0.0349(6) Uani d . 1 1 . .
    C C4 0.9235(3) 0.4833(3) 0.2058(3) 0.0338(6) Uani d . 1 1 . .
    C C5 0.4333(4) 0.1698(4) 0.1025(3) 0.0540(8) Uani d . 1 1 . .
    H H5 0.4996 0.1149 0.0828 0.065 Uiso calc R 1 1 . .
    C C6 0.5013(3) 0.3195(3) 0.2107(3) 0.0478(8) Uani d . 1 1 . .
    H H6A 0.6104 0.3626 0.2611 0.057 Uiso calc R 1 1 . .
    C C7 0.4085(3) 0.4057(3) 0.2443(3) 0.0328(6) Uani d . 1 1 . .
    C C8 0.2490(4) 0.3329(3) 0.1624(3) 0.0526(8) Uani d . 1 1 . .
    H H8 0.1800 0.3855 0.1789 0.063 Uiso calc R 1 1 . .
    C C9 0.1915(4) 0.1821(4) 0.0559(3) 0.0565(9) Uani d . 1 1 . .
    H H9 0.0832 0.1364 0.0027 0.068 Uiso calc R 1 1 . .
    C C10 0.6900(4) 0.7885(3) 0.5540(3) 0.0473(7) Uani d . 1 1 . .
    H H10 0.7973 0.8336 0.6097 0.057 Uiso calc R 1 1 . .
    C C11 0.6350(3) 0.6395(3) 0.4456(3) 0.0391(7) Uani d . 1 1 . .
    H H11 0.7049 0.5881 0.4293 0.047 Uiso calc R 1 1 . .
    C C12 0.4754(3) 0.5667(3) 0.3612(3) 0.0326(6) Uani d . 1 1 . .
    C C13 0.3814(4) 0.6530(3) 0.3920(3) 0.0490(8) Uani d . 1 1 . .
    H H13 0.2735 0.6108 0.3388 0.059 Uiso calc R 1 1 . .
    C C14 0.4475(4) 0.8020(4) 0.5018(3) 0.0565(9) Uani d . 1 1 . .
    H H14 0.3808 0.8573 0.5195 0.068 Uiso calc R 1 1 . .
loop_
    _atom_site_aniso_label
    _atom_site_aniso_U_11
    _atom_site_aniso_U_22
    _atom_site_aniso_U_33
    _atom_site_aniso_U_12
    _atom_site_aniso_U_13
    _atom_site_aniso_U_23
    N1 0.0370(13) 0.0262(12) 0.0393(13) 0.0107(10) 0.0112(11) 0.0092(10)
    N2 0.0333(13) 0.0298(12) 0.0337(12) 0.0087(10) 0.0081(10) 0.0041(10)
    N3 0.0449(14) 0.0256(11) 0.0312(12) 0.0104(10) 0.0089(11) 0.0083(10)
    N4 0.0478(15) 0.0401(14) 0.0402(14) 0.0223(12) 0.0023(12) -0.0016(11)
    N5 0.0422(14) 0.0398(14) 0.0339(13) 0.0141(11) 0.0088(11) 0.0123(11)
    N6 0.0417(14) 0.0273(12) 0.0344(13) 0.0096(10) 0.0073(11) 0.0026(10)
    N7 0.0365(13) 0.0254(11) 0.0327(12) 0.0096(10) 0.0070(10) 0.0078(10)
    N8 0.0713(18) 0.0257(12) 0.0387(14) 0.0086(12) 0.0105(13) 0.0103(11)
    N9 0.0640(18) 0.0304(13) 0.0403(14) 0.0096(13) 0.0162(13) 0.0104(11)
    N10 0.0624(18) 0.0364(14) 0.0462(15) 0.0167(13) 0.0216(14) 0.0067(12)
    S1 0.0404(4) 0.0315(4) 0.0540(5) 0.0084(3) 0.0038(4) 0.0120(3)
    S2 0.0447(5) 0.0507(5) 0.0620(5) 0.0224(4) 0.0264(4) 0.0334(4)
    C1 0.0440(17) 0.0257(14) 0.0290(14) 0.0112(12) 0.0123(13) 0.0099(12)
    C2 0.0381(16) 0.0252(14) 0.0362(15) 0.0086(12) 0.0109(13) 0.0133(12)
    C3 0.0321(15) 0.0282(14) 0.0351(15) 0.0093(12) 0.0081(12) 0.0078(12)
    C4 0.0274(14) 0.0332(15) 0.0368(15) 0.0130(12) 0.0082(12) 0.0121(13)
    C5 0.056(2) 0.0391(17) 0.060(2) 0.0200(16) 0.0279(18) 0.0077(15)
    C6 0.0368(17) 0.0380(16) 0.0511(18) 0.0121(13) 0.0125(14) 0.0036(14)
    C7 0.0347(15) 0.0286(14) 0.0354(15) 0.0093(12) 0.0134(12) 0.0158(12)
    C8 0.0428(18) 0.0387(17) 0.057(2) 0.0166(14) 0.0068(15) 0.0065(15)
    C9 0.0483(19) 0.0402(18) 0.055(2) 0.0074(15) 0.0001(16) 0.0121(16)
    C10 0.0466(18) 0.0402(17) 0.0425(17) 0.0099(14) 0.0116(15) 0.0120(14)
    C11 0.0386(16) 0.0334(15) 0.0423(16) 0.0137(13) 0.0150(13) 0.0129(13)
    C12 0.0360(15) 0.0265(13) 0.0347(14) 0.0105(12) 0.0133(12) 0.0135(12)
    C13 0.0392(17) 0.0426(17) 0.0503(18) 0.0173(14) 0.0116(14) 0.0052(14)
    C14 0.062(2) 0.0481(19) 0.057(2) 0.0318(17) 0.0263(18) 0.0082(16)
_geom_special_details
;
All e.s.d.'s (except the e.s.d. in the dihedral angle between two l.s. planes)
are estimated using the full covariance matrix. The cell e.s.d.'s are taken
into account individually in the estimation of e.s.d.'s in distances, angles
and torsion angles; correlations between e.s.d.'s in cell parameters are only
used when they are defined by crystal symmetry. An approximate (isotropic)
treatment of cell e.s.d.'s is used for estimating e.s.d.'s involving l.s.
planes.
;
loop_
    _geom_bond_atom_site_label_1
    _geom_bond_atom_site_label_2
    _geom_bond_site_symmetry_2
    _geom_bond_distance
    _geom_bond_publ_flag
    N1 C2 . 1.309(3) ?
    N1 N2 . 1.378(3) ?
    N2 C1 . 1.339(3) ?
    N2 H2 . 0.8600 ?
    N3 C1 . 1.339(3) ?
    N3 C2 . 1.366(3) ?
    N4 C1 . 1.338(3) ?
    N4 H4A . 0.8600 ?
    N4 H4B . 0.8600 ?
    N5 C4 . 1.310(3) ?
    N5 N6 . 1.385(3) ?
    N6 C3 . 1.341(3) ?
    N6 H6 . 0.8600 ?
    N7 C3 . 1.343(3) ?
    N7 C4 . 1.366(3) ?
    N8 C3 . 1.333(3) ?
    N8 H8A . 0.8600 ?
    N8 H8B . 0.8600 ?
    N9 C9 . 1.319(4) ?
    N9 C5 . 1.321(4) ?
    N10 C14 . 1.322(4) ?
    N10 C10 . 1.328(4) ?
    S1 C2 . 1.760(3) ?
    S1 S2 . 2.0392(11) ?
    S2 C4 . 1.757(3) ?
    C5 C6 . 1.375(4) ?
    C5 H5 . 0.9300 ?
    C6 C7 . 1.376(4) ?
    C6 H6A . 0.9300 ?
    C7 C8 . 1.378(4) ?
    C7 C12 . 1.485(3) ?
    C8 C9 . 1.380(4) ?
    C8 H8 . 0.9300 ?
    C9 H9 . 0.9300 ?
    C10 C11 . 1.382(4) ?
    C10 H10 . 0.9300 ?
    C11 C12 . 1.386(4) ?
    C11 H11 . 0.9300 ?
    C12 C13 . 1.378(4) ?
    C13 C14 . 1.380(4) ?
    C13 H13 . 0.9300 ?
    C14 H14 . 0.9300 ?
loop_
    _geom_angle_atom_site_label_1
    _geom_angle_atom_site_label_2
    _geom_angle_atom_site_label_3
    _geom_angle_site_symmetry_1
    _geom_angle_site_symmetry_3
    _geom_angle
    _geom_angle_publ_flag
    C2 N1 N2 . . 101.2(2) ?
    C1 N2 N1 . . 110.6(2) ?
    C1 N2 H2 . . 124.7 ?
    N1 N2 H2 . . 124.7 ?
    C1 N3 C2 . . 101.9(2) ?
    C1 N4 H4A . . 120.0 ?
    C1 N4 H4B . . 120.0 ?
    H4A N4 H4B . . 120.0 ?
    C4 N5 N6 . . 101.7(2) ?
    C3 N6 N5 . . 110.1(2) ?
    C3 N6 H6 . . 125.0 ?
    N5 N6 H6 . . 125.0 ?
    C3 N7 C4 . . 102.4(2) ?
    C3 N8 H8A . . 120.0 ?
    C3 N8 H8B . . 120.0 ?
    H8A N8 H8B . . 120.0 ?
    C9 N9 C5 . . 115.4(2) ?
    C14 N10 C10 . . 115.7(2) ?
    C2 S1 S2 . . 102.20(9) ?
    C4 S2 S1 . . 104.74(9) ?
    N4 C1 N2 . . 122.7(2) ?
    N4 C1 N3 . . 127.5(2) ?
    N2 C1 N3 . . 109.8(2) ?
    N1 C2 N3 . . 116.6(2) ?
    N1 C2 S1 . . 123.3(2) ?
    N3 C2 S1 . . 120.13(19) ?
    N8 C3 N6 . . 124.6(2) ?
    N8 C3 N7 . . 125.6(2) ?
    N6 C3 N7 . . 109.8(2) ?
    N5 C4 N7 . . 116.1(2) ?
    N5 C4 S2 . . 118.5(2) ?
    N7 C4 S2 . . 125.08(19) ?
    N9 C5 C6 . . 124.5(3) ?
    N9 C5 H5 . . 117.8 ?
    C6 C5 H5 . . 117.8 ?
    C5 C6 C7 . . 120.1(3) ?
    C5 C6 H6A . . 119.9 ?
    C7 C6 H6A . . 119.9 ?
    C6 C7 C8 . . 115.7(2) ?
    C6 C7 C12 . . 122.3(2) ?
    C8 C7 C12 . . 122.0(2) ?
    C7 C8 C9 . . 120.1(3) ?
    C7 C8 H8 . . 120.0 ?
    C9 C8 H8 . . 120.0 ?
    N9 C9 C8 . . 124.3(3) ?
    N9 C9 H9 . . 117.9 ?
    C8 C9 H9 . . 117.9 ?
    N10 C10 C11 . . 124.1(3) ?
    N10 C10 H10 . . 118.0 ?
    C11 C10 H10 . . 118.0 ?
    C10 C11 C12 . . 119.9(2) ?
    C10 C11 H11 . . 120.1 ?
    C12 C11 H11 . . 120.1 ?
    C13 C12 C11 . . 115.9(2) ?
    C13 C12 C7 . . 121.6(2) ?
    C11 C12 C7 . . 122.4(2) ?
    C12 C13 C14 . . 120.1(3) ?
    C12 C13 H13 . . 120.0 ?
    C14 C13 H13 . . 120.0 ?
    N10 C14 C13 . . 124.3(3) ?
    N10 C14 H14 . . 117.8 ?
    C13 C14 H14 . . 117.8 ?
loop_
    _geom_torsion_atom_site_label_1
    _geom_torsion_atom_site_label_2
    _geom_torsion_atom_site_label_3
    _geom_torsion_atom_site_label_4
    _geom_torsion_site_symmetry_1
    _geom_torsion_site_symmetry_2
    _geom_torsion_site_symmetry_3
    _geom_torsion_site_symmetry_4
    _geom_torsion
    _geom_torsion_publ_flag
    C2 N1 N2 C1 . . . . 0.6(3) ?
    C4 N5 N6 C3 . . . . 1.1(3) ?
    C2 S1 S2 C4 . . . . -83.57(13) ?
    N1 N2 C1 N4 . . . . 178.1(2) ?
    N1 N2 C1 N3 . . . . -0.1(3) ?
    C2 N3 C1 N4 . . . . -178.5(3) ?
    C2 N3 C1 N2 . . . . -0.4(3) ?
    N2 N1 C2 N3 . . . . -0.9(3) ?
    N2 N1 C2 S1 . . . . 178.47(19) ?
    C1 N3 C2 N1 . . . . 0.8(3) ?
    C1 N3 C2 S1 . . . . -178.55(19) ?
    S2 S1 C2 N1 . . . . 17.6(2) ?
    S2 S1 C2 N3 . . . . -163.10(19) ?
    N5 N6 C3 N8 . . . . -179.9(3) ?
    N5 N6 C3 N7 . . . . -1.2(3) ?
    C4 N7 C3 N8 . . . . 179.5(3) ?
    C4 N7 C3 N6 . . . . 0.8(3) ?
    N6 N5 C4 N7 . . . . -0.6(3) ?
    N6 N5 C4 S2 . . . . 173.25(17) ?
    C3 N7 C4 N5 . . . . -0.1(3) ?
    C3 N7 C4 S2 . . . . -173.50(19) ?
    S1 S2 C4 N5 . . . . 142.40(19) ?
    S1 S2 C4 N7 . . . . -44.3(2) ?
    C9 N9 C5 C6 . . . . 0.8(5) ?
    N9 C5 C6 C7 . . . . 0.1(5) ?
    C5 C6 C7 C8 . . . . -1.0(4) ?
    C5 C6 C7 C12 . . . . 179.1(3) ?
    C6 C7 C8 C9 . . . . 1.0(4) ?
    C12 C7 C8 C9 . . . . -179.1(3) ?
    C5 N9 C9 C8 . . . . -0.8(5) ?
    C7 C8 C9 N9 . . . . 0.0(5) ?
    C14 N10 C10 C11 . . . . 0.3(5) ?
    N10 C10 C11 C12 . . . . -1.0(5) ?
    C10 C11 C12 C13 . . . . 1.0(4) ?
    C10 C11 C12 C7 . . . . -179.1(3) ?
    C6 C7 C12 C13 . . . . 178.7(3) ?
    C8 C7 C12 C13 . . . . -1.3(4) ?
    C6 C7 C12 C11 . . . . -1.3(4) ?
    C8 C7 C12 C11 . . . . 178.8(3) ?
    C11 C12 C13 C14 . . . . -0.4(4) ?
    C7 C12 C13 C14 . . . . 179.7(3) ?
    C10 N10 C14 C13 . . . . 0.4(5) ?
    C12 C13 C14 N10 . . . . -0.3(5) ?
loop_
    _geom_hbond_atom_site_label_D
    _geom_hbond_atom_site_label_H
    _geom_hbond_atom_site_label_A
    _geom_hbond_site_symmetry_A
    _geom_hbond_distance_DH
    _geom_hbond_distance_HA
    _geom_hbond_distance_DA
    _geom_hbond_angle_DHA
    N2 H2 N1 2_665 0.86 2.22 2.850(3) 130.5
    N4 H4A N5 2_665 0.86 2.29 3.058(3) 148.7
    N4 H4B N10 2_676 0.86 2.18 2.977(3) 154.0
    N6 H6 N9 2_655 0.86 2.04 2.867(3) 162.1
    N8 H8A N3 1_545 0.86 2.33 3.137(3) 156.0
    N8 H8B N7 2_766 0.86 2.22 3.068(3) 166.8
