# Supplementary material for: 4,4′-Bipyridine–3,3′-disulfanediyl­bis­(1H-1,2,4-triazole-5-amine) (1/1)
Source: Acta Crystallogr Sect E Struct Rep Online. 2012 Oct 20;68(Pt 11):o3194. doi: 10.1107/S1600536812042742 (PMC3515285; doi:10.1107/S1600536812042742)
Supplement: Supplementary file 2 [file e-68-o3194-Isup2.hkl]

# 
# h,k,l, Fc-squared, Fo-squared, sigma(Fo-squared) and status flag 
# 
data_I
_shelx_title ' 110512e in P-1' 
_shelx_refln_list_code          4 
_shelx_F_calc_maximum      145.81 
_exptl_crystal_F_000       400.00 
_reflns_d_resolution_high  0.8403 
 
loop_ 
 _symmetry_equiv_pos_as_xyz 
 'x, y, z' 
 '-x, -y, -z' 
 
_cell_length_a     9.3240 
_cell_length_b     9.4540 
_cell_length_c    11.3840 
_cell_angle_alpha 109.560 
_cell_angle_beta  104.089 
_cell_angle_gamma 105.627 
 
_shelx_F_squared_multiplier     1.000 
 
loop_ 
 _refln_index_h 
 _refln_index_k 
 _refln_index_l 
 _refln_F_squared_calc 
 _refln_F_squared_meas 
 _refln_F_squared_sigma 
 _refln_observed_status 
   1   0   0      335.28      308.36      4.00 o 
   2   0   0     4479.35     4260.93     66.90 o 
   3   0   0      364.13      394.19      7.56 o 
   4   0   0        3.77        2.93      1.73 o 
   5   0   0        5.88        3.66      1.99 o 
   6   0   0        5.66        4.09      3.39 o 
   7   0   0       55.32       55.73      8.89 o 
   8   0   0       18.58       13.34      5.40 o 
   9   0   0      108.48      121.96     14.18 o 
 -10   1   0        0.66        3.03      5.58 o 
  -9   1   0        2.26        4.19      4.73 o 
  -8   1   0       69.90       46.00      8.79 o 
  -7   1   0      193.73      177.56      7.87 o 
  -6   1   0       78.17       80.32      5.01 o 
  -5   1   0      493.92      480.65     10.44 o 
  -4   1   0      583.85      624.57     23.61 o 
  -3   1   0      396.80      349.04      4.67 o 
  -2   1   0     6346.36     6329.09     65.29 o 
  -1   1   0      288.27      276.25      3.62 o 
   0   1   0     1113.10     1123.24     12.08 o 
   1   1   0     3158.87     3236.46     20.17 o 
   2   1   0        0.71       -0.01      0.77 o 
   3   1   0      171.19      200.90      4.82 o 
   4   1   0      982.71     1028.11     12.54 o 
   5   1   0      584.14      571.98      9.91 o 
   6   1   0      528.49      513.51     18.88 o 
   7   1   0       39.91       48.05      8.39 o 
   8   1   0      166.29      166.16     12.82 o 
   9   1   0        3.22        4.94      5.58 o 
 -10   2   0       45.19       54.59     10.01 o 
  -9   2   0       27.81       17.47      4.63 o 
  -8   2   0       89.88       79.07      9.22 o 
  -7   2   0       17.15       15.44      3.55 o 
  -6   2   0      351.47      360.58      9.87 o 
  -5   2   0      236.48      246.16      5.10 o 
  -4   2   0      154.12      156.53      3.74 o 
  -3   2   0     1060.67     1121.83      9.43 o 
  -2   2   0      502.51      537.31      5.47 o 
  -1   2   0      773.47      808.97     12.06 o 
   0   2   0     8119.53     7490.01     40.80 o 
   1   2   0     1120.16     1168.13     15.91 o 
   2   2   0      724.48      781.59     10.22 o 
   3   2   0        0.94        2.42      1.82 o 
   4   2   0      215.22      216.56      6.30 o 
   5   2   0       29.22       26.64      3.93 o 
   6   2   0        7.89        6.30      4.59 o 
   7   2   0       34.67       25.46      7.28 o 
   8   2   0        0.06       -1.95      4.45 o 
 -10   3   0      110.72      116.20      8.16 o 
  -9   3   0       66.30       87.20      7.97 o 
  -8   3   0     1172.74     1148.65     25.27 o 
  -7   3   0       32.77       36.43      4.84 o 
  -6   3   0      739.71      728.13     10.01 o 
  -5   3   0       28.57       39.97      2.80 o 
  -4   3   0       51.46       46.01      2.33 o 
  -3   3   0      219.87      224.64      4.20 o 
  -2   3   0       35.54       45.21      1.99 o 
  -1   3   0      430.74      465.34      6.21 o 
   0   3   0      278.92      253.40      5.22 o 
   1   3   0      425.20      476.12      8.13 o 
   2   3   0        6.44        0.83      1.37 o 
   3   3   0       39.60       34.31      3.33 o 
   4   3   0        4.00       -1.52      1.70 o 
   5   3   0      231.53      218.13     12.25 o 
   6   3   0      265.43      248.77     14.40 o 
   7   3   0       57.68       57.26      9.99 o 
   8   3   0      316.59      356.81     20.16 o 
 -10   4   0        0.06       -2.51      3.82 o 
  -9   4   0       99.29       92.50      8.10 o 
  -8   4   0      146.19      144.60     17.19 o 
  -7   4   0       13.94       14.17      6.41 o 
  -6   4   0       60.89       54.64      3.06 o 
  -5   4   0      583.83      606.78      8.72 o 
  -4   4   0       38.67       54.76      2.60 o 
  -3   4   0     1993.36     2204.33     15.45 o 
  -2   4   0      842.43      863.47      7.30 o 
  -1   4   0      538.38      608.76     13.43 o 
   0   4   0     2488.61     2562.28     21.58 o 
   1   4   0     1280.88     1471.20     16.83 o 
   2   4   0       26.37       28.41      3.43 o 
   3   4   0       23.22       17.18      6.14 o 
   4   4   0       34.97       36.36      4.42 o 
   5   4   0       55.02       62.07      8.97 o 
   6   4   0        5.83       19.70      6.58 o 
   7   4   0        0.05        0.98      5.00 o 
 -10   5   0       19.41       17.30      8.53 o 
  -9   5   0       72.57       74.69      9.34 o 
  -8   5   0       60.13       63.73     15.33 o 
  -7   5   0      201.17      186.37      5.81 o 
  -6   5   0      345.27      326.39      7.06 o 
  -5   5   0      142.77      133.15      4.33 o 
  -4   5   0      234.35      221.06      4.97 o 
  -3   5   0     1076.86     1128.76     12.23 o 
  -2   5   0      110.15      117.84      3.81 o 
  -1   5   0      741.10      761.91     17.63 o 
   0   5   0        5.18        5.22      1.92 o 
   1   5   0       45.11       44.77      4.10 o 
   2   5   0       70.41       68.53      4.86 o 
   3   5   0       93.14       99.98      5.64 o 
   4   5   0       81.96       83.77      5.58 o 
   5   5   0      142.84      135.76     11.15 o 
   6   5   0       40.37       37.52      8.63 o 
 -10   6   0       11.47       16.53      7.24 o 
  -9   6   0        2.24        3.11      4.79 o 
  -8   6   0        9.65        8.69      4.92 o 
  -7   6   0      102.79       96.74     10.55 o 
  -6   6   0      124.31      122.08      6.05 o 
  -5   6   0      237.66      244.06     11.76 o 
  -4   6   0      442.15      405.53     12.02 o 
  -3   6   0      294.41      267.73     11.62 o 
  -2   6   0     1337.35     1374.00     27.22 o 
  -1   6   0      559.82      578.13     17.39 o 
   0   6   0     1458.16     1511.60     18.77 o 
   1   6   0       53.44       62.13      5.12 o 
   2   6   0      482.56      474.62     11.71 o 
   3   6   0        0.13       -3.26      2.17 o 
   4   6   0        0.05       -3.22      2.86 o 
   5   6   0        9.85        7.02      5.68 o 
 -10   7   0        6.34       -1.69      5.80 o 
  -9   7   0        1.29        1.18      4.69 o 
  -8   7   0       30.10       26.00      7.16 o 
  -7   7   0       25.65       14.52      5.48 o 
  -6   7   0       21.15       19.39      3.71 o 
  -5   7   0      102.37      106.33      5.85 o 
  -4   7   0       52.60       46.31      6.04 o 
  -3   7   0       42.92       53.75      7.48 o 
  -2   7   0      296.22      287.01     13.42 o 
  -1   7   0       59.99       55.95      7.78 o 
   0   7   0      347.97      348.16     14.97 o 
   1   7   0       27.57       21.55      5.62 o 
   2   7   0       74.54       66.43      8.91 o 
   3   7   0       71.35       54.09      8.91 o 
  -9   8   0       55.57       74.73     11.48 o 
  -8   8   0        9.61        3.44      3.78 o 
  -7   8   0       11.94       10.03      3.56 o 
  -6   8   0        0.62        0.75      2.80 o 
  -5   8   0      150.30      145.26     11.24 o 
  -4   8   0      531.51      531.29     19.50 o 
  -3   8   0      830.75      848.35     24.52 o 
  -2   8   0        2.48       -3.93      3.35 o 
  -1   8   0        8.13       10.65      5.04 o 
   0   8   0       17.20       17.94      5.80 o 
   1   8   0        3.83       -4.11      4.07 o 
   2   8   0      307.64      296.74     15.61 o 
   3   8   0       20.20       12.50      6.24 o 
  -8   9   0       87.01      105.73      9.97 o 
  -7   9   0       61.92       60.29      9.49 o 
  -6   9   0      148.38      139.29     11.21 o 
  -5   9   0       27.71       14.73      5.94 o 
  -4   9   0       17.98       16.71      6.06 o 
  -3   9   0        6.03       -0.96      3.99 o 
  -2   9   0      159.78      136.78     11.05 o 
  -1   9   0      173.83      167.40     12.54 o 
   0   9   0       90.38       71.14     10.57 o 
   1   9   0        2.43       -0.26      5.64 o 
  -7  10   0        5.81       -0.74      5.06 o 
  -6  10   0       23.41       12.96      6.74 o 
  -5  10   0       30.23       44.22      9.33 o 
  -4  10   0       40.24       33.93      8.57 o 
  -3  10   0       88.21      101.92     12.66 o 
  -2  10   0       72.41       60.15     10.25 o 
  -1  10   0       33.18       20.70      7.38 o 
   0 -10   1        2.33       -1.36      5.76 o 
   1 -10   1        1.40        1.50      5.46 o 
   2 -10   1        4.57       -6.71      4.47 o 
   3 -10   1       27.54       18.00      6.78 o 
   4 -10   1        2.22       -1.87      4.83 o 
   5 -10   1        0.01       -2.79      4.51 o 
   6 -10   1       46.83       62.49      9.69 o 
   7 -10   1       93.40      132.69     13.88 o 
  -2  -9   1       25.24       18.74      7.74 o 
  -1  -9   1      137.13      125.13     10.83 o 
   0  -9   1       39.09       37.92      8.11 o 
   1  -9   1      182.94      179.62     12.30 o 
   2  -9   1        9.97        1.14      4.09 o 
   3  -9   1       88.97       89.98     10.93 o 
   4  -9   1      105.49       89.66      8.87 o 
   5  -9   1      328.90      325.61     11.31 o 
   6  -9   1        0.17       -0.49      4.16 o 
   7  -9   1        6.66        4.84      3.96 o 
   8  -9   1        0.36       -3.03      5.16 o 
  -3  -8   1      103.27      110.92      9.91 o 
  -2  -8   1        1.07        4.17      4.51 o 
  -1  -8   1       71.37       68.25      9.31 o 
   0  -8   1        0.39       -1.69      3.75 o 
   1  -8   1       37.13       28.61      6.52 o 
   2  -8   1        3.62        1.32      3.95 o 
   3  -8   1        6.64        1.28      4.31 o 
   4  -8   1        2.02        5.68      4.09 o 
   5  -8   1       52.82       50.38      7.86 o 
   6  -8   1        0.14       -3.46      2.31 o 
   7  -8   1      135.89      138.33      7.52 o 
   8  -8   1        0.45        0.04      4.90 o 
   9  -8   1       39.53       27.02      8.04 o 
  -4  -7   1        0.08       -1.91      3.95 o 
  -3  -7   1       40.25       31.48      7.24 o 
  -2  -7   1      165.71      189.81     11.44 o 
  -1  -7   1       22.27       22.17      5.80 o 
   0  -7   1      280.30      265.38     12.86 o 
   1  -7   1      468.27      459.99     16.63 o 
   2  -7   1      500.63      490.76     16.85 o 
   3  -7   1       39.36       33.22      6.06 o 
   4  -7   1      373.09      379.97     10.44 o 
   5  -7   1       53.04       52.28      5.22 o 
   6  -7   1       64.90       77.44      6.44 o 
   7  -7   1        0.91       -0.12      2.43 o 
   8  -7   1       61.89       60.53      9.55 o 
   9  -7   1        5.77        5.28      5.80 o 
  10  -7   1        1.03       -4.75      6.26 o 
  -6  -6   1        0.16       -0.80      4.96 o 
  -5  -6   1       60.45       78.16     10.49 o 
  -4  -6   1       36.95       33.50      4.95 o 
  -3  -6   1      899.35      911.54     21.35 o 
  -2  -6   1       50.03       43.37      4.62 o 
  -1  -6   1      106.85      106.27      5.12 o 
   0  -6   1       17.52       12.88      4.03 o 
   1  -6   1      127.18      137.04      8.43 o 
   2  -6   1        2.16        6.04      3.27 o 
   3  -6   1      230.91      263.80     11.25 o 
   4  -6   1       30.22       21.15      6.29 o 
   5  -6   1      432.99      423.60     10.51 o 
   6  -6   1      708.32      743.57     14.33 o 
   7  -6   1      225.18      207.16     12.36 o 
   8  -6   1       11.39       15.71      6.06 o 
   9  -6   1       67.51       77.02     10.99 o 
  10  -6   1       17.86       20.08      7.24 o 
  -7  -5   1        5.96        4.01      5.22 o 
  -6  -5   1        4.99        2.21      5.66 o 
  -5  -5   1       28.82       23.32      5.11 o 
  -4  -5   1       87.77       89.31      5.54 o 
  -3  -5   1      138.98      142.81      6.22 o 
  -2  -5   1      189.66      188.87      9.72 o 
  -1  -5   1      612.49      623.57     11.00 o 
   0  -5   1      444.65      437.04     22.16 o 
   1  -5   1      572.67      603.70      7.87 o 
   2  -5   1     1105.24     1096.74     21.13 o 
   3  -5   1      662.43      688.45      8.08 o 
   4  -5   1      154.52      183.79      4.46 o 
   5  -5   1      742.40      796.52     10.34 o 
   6  -5   1       70.99       68.15      3.63 o 
   7  -5   1      122.71      116.78      6.19 o 
   8  -5   1        1.06       -1.05      3.07 o 
   9  -5   1        0.48        0.09      3.14 o 
  10  -5   1       28.25       44.58      9.61 o 
  -8  -4   1       47.56       42.71      9.75 o 
  -7  -4   1        2.58        3.05      5.54 o 
  -6  -4   1      156.19      157.07     11.72 o 
  -5  -4   1      373.25      368.76     10.26 o 
  -4  -4   1      113.73      112.80      5.50 o 
  -3  -4   1      301.45      316.20      8.32 o 
  -2  -4   1       22.02       27.35      3.45 o 
  -1  -4   1      435.29      455.66      8.33 o 
   0  -4   1       95.99      102.10      3.45 o 
   1  -4   1      162.95      164.57      7.24 o 
   2  -4   1        0.12        0.94      1.67 o 
   3  -4   1      278.68      285.27      4.75 o 
   4  -4   1       16.52       19.28      2.03 o 
   5  -4   1       66.76       56.67      2.94 o 
   6  -4   1      131.72      137.23      4.47 o 
   7  -4   1     1109.08     1114.72     25.82 o 
   8  -4   1       27.66       21.70      4.51 o 
   9  -4   1      271.64      272.43     11.05 o 
  10  -4   1       93.37      102.45     10.35 o 
  -8  -3   1        7.37       12.62      6.66 o 
  -7  -3   1        0.17        2.39      4.90 o 
  -6  -3   1        5.83        7.52      5.18 o 
  -5  -3   1      223.22      219.16      7.46 o 
  -4  -3   1      779.85      780.12     12.98 o 
  -3  -3   1      329.31      286.94     11.68 o 
  -2  -3   1     1335.07     1317.31     14.77 o 
  -1  -3   1      110.60      109.10      3.67 o 
   0  -3   1       97.05       94.05      2.73 o 
   1  -3   1      148.79      172.05      6.30 o 
   2  -3   1        5.46        3.65      1.85 o 
   3  -3   1       81.56       88.61      2.67 o 
   4  -3   1      136.88      148.53      3.77 o 
   5  -3   1      500.31      527.64      9.59 o 
   6  -3   1      196.32      177.09      7.02 o 
   7  -3   1       31.21       24.55      4.91 o 
   8  -3   1       24.27       16.73      4.17 o 
   9  -3   1        0.35       -2.84      3.14 o 
  10  -3   1       11.52        3.43      4.16 o 
  -9  -2   1      112.41      122.48     14.89 o 
  -8  -2   1       39.70       26.76      7.92 o 
  -7  -2   1       44.97       51.06      8.79 o 
  -6  -2   1      182.18      168.00     11.05 o 
  -5  -2   1      217.84      198.56     15.40 o 
  -4  -2   1      112.91      102.12      4.42 o 
  -3  -2   1     2089.21     2128.21     19.50 o 
  -2  -2   1       96.89       84.67      3.29 o 
  -1  -2   1      221.82      193.51      4.97 o 
   1  -2   1      500.21      511.57      8.77 o 
   2  -2   1       24.65       21.84      1.63 o 
   3  -2   1        0.12        0.82      0.90 o 
   4  -2   1       88.17       87.63      3.10 o 
   5  -2   1       19.93       25.57      8.71 o 
   6  -2   1        1.01        2.78      7.88 o 
   7  -2   1       61.22       70.80      6.52 o 
   8  -2   1        1.93       -2.41      3.40 o 
   9  -2   1       14.55       15.59      6.72 o 
  10  -2   1       22.78       30.05      8.71 o 
  -9  -1   1        0.19       -1.34      4.03 o 
  -8  -1   1       13.97        8.63      5.90 o 
  -7  -1   1       46.26       33.52      7.16 o 
  -6  -1   1        2.00        1.67      1.85 o 
  -5  -1   1      391.54      446.70     15.39 o 
  -4  -1   1       77.51       49.23      5.00 o 
  -3  -1   1     1161.62     1097.72     18.96 o 
  -2  -1   1      993.50      892.31     14.50 o 
  -1  -1   1      175.23      174.34      4.61 o 
   0  -1   1      635.75      651.06      8.27 o 
   1  -1   1       32.23       28.13      1.39 o 
   2  -1   1     3496.59     3557.50     24.09 o 
   3  -1   1     4229.56     4372.04     76.09 o 
   4  -1   1     1012.98     1054.98     20.34 o 
   5  -1   1       35.80       41.80      4.25 o 
   6  -1   1      271.84      282.03      9.19 o 
   7  -1   1       45.44       41.97      5.42 o 
   8  -1   1       77.03       78.53      7.44 o 
   9  -1   1       13.44        8.51      5.94 o 
 -10   0   1       13.29       16.33      7.18 o 
  -9   0   1       31.84       21.81      7.02 o 
  -8   0   1       74.88       58.96      9.65 o 
  -7   0   1       50.78       55.75      8.35 o 
  -6   0   1       24.57       19.62      5.08 o 
  -5   0   1        2.94        6.72      3.07 o 
  -4   0   1     1055.20     1058.64     20.34 o 
  -3   0   1     3527.29     3388.20     36.13 o 
  -2   0   1     9045.08     8126.49     63.92 o 
  -1   0   1      844.28      854.75      7.32 o 
   1   0   1     1486.75     1560.59     12.31 o 
   2   0   1     2976.20     2923.06     21.84 o 
   3   0   1       30.99       16.59      1.25 o 
   4   0   1     4384.34     4667.95     50.31 o 
   5   0   1      153.95      127.12      5.95 o 
   6   0   1      425.93      450.66     17.59 o 
   7   0   1      413.39      431.32     18.92 o 
   8   0   1       26.86       40.97      8.67 o 
   9   0   1       22.13       23.29      7.28 o 
 -10   1   1        0.36       -0.70      5.34 o 
  -9   1   1        1.05        0.00      4.21 o 
  -8   1   1        0.70       -4.48      2.99 o 
  -7   1   1      104.27      106.26      6.11 o 
  -6   1   1       71.02       69.19      5.19 o 
  -5   1   1      343.43      311.11      8.06 o 
  -4   1   1      707.24      726.40      8.28 o 
  -3   1   1     5858.31     5857.86     36.72 o 
  -2   1   1     1107.68     1108.23      8.13 o 
  -1   1   1        1.84        1.06      0.84 o 
   0   1   1      630.05      661.45      6.95 o 
   1   1   1      328.54      321.72      5.08 o 
   2   1   1      156.79      159.90      4.88 o 
   3   1   1      702.36      721.00     12.30 o 
   4   1   1      448.77      455.30      7.98 o 
   5   1   1       15.95       19.78      5.32 o 
   6   1   1        0.02       -1.02      3.11 o 
   7   1   1       14.96        6.66      4.73 o 
   8   1   1        1.99        0.48      4.69 o 
   9   1   1       29.33       22.87      8.19 o 
 -10   2   1       34.13       39.74      8.97 o 
  -9   2   1       10.23       14.57      5.90 o 
  -8   2   1      225.33      209.03      9.00 o 
  -7   2   1       87.92       82.40      5.42 o 
  -6   2   1     2923.51     2936.27     29.15 o 
  -5   2   1     1083.78     1038.53     11.16 o 
  -4   2   1     1984.62     2155.98     16.72 o 
  -3   2   1       12.62       10.96      1.74 o 
  -2   2   1      273.10      268.93      3.37 o 
  -1   2   1      598.18      574.88     10.72 o 
   0   2   1      259.66      272.94      5.26 o 
   1   2   1       14.66       13.50      1.84 o 
   2   2   1      743.29      800.47     10.88 o 
   3   2   1       69.72       76.41      4.38 o 
   4   2   1       40.25       45.17      3.49 o 
   5   2   1      316.21      319.79     14.89 o 
   6   2   1      104.69      102.06      9.61 o 
   7   2   1       76.38       92.07     11.76 o 
   8   2   1       99.12      128.48     15.23 o 
 -10   3   1      113.25      111.93      9.89 o 
  -9   3   1        2.62        0.59      3.03 o 
  -8   3   1       10.15        5.02      3.30 o 
  -7   3   1       81.22       74.01      3.78 o 
  -6   3   1      677.10      697.77     10.08 o 
  -5   3   1      164.58      152.83      4.35 o 
  -4   3   1     1419.56     1587.00     13.41 o 
  -3   3   1      216.43      240.34      5.67 o 
  -2   3   1     1674.08     1661.09     14.88 o 
  -1   3   1      253.41      268.82      5.56 o 
   0   3   1     1507.20     1660.55     16.26 o 
   1   3   1        0.88        0.79      1.18 o 
   2   3   1        3.43        3.05      1.51 o 
   3   3   1      115.78      123.14      5.71 o 
   4   3   1      240.99      252.52      7.75 o 
   5   3   1      439.10      424.13     17.92 o 
   6   3   1       87.13       79.79     10.59 o 
   7   3   1       51.63       46.54      9.65 o 
 -10   4   1       70.47       92.90     20.71 o 
  -9   4   1       83.13       88.56      7.73 o 
  -8   4   1        0.39       -0.79      2.51 o 
  -7   4   1      232.69      218.94      6.19 o 
  -6   4   1      365.80      369.51      7.43 o 
  -5   4   1      624.84      674.41      9.36 o 
  -4   4   1      426.84      445.67      6.98 o 
  -3   4   1       50.39       50.80      2.35 o 
  -2   4   1       54.06       73.52      4.77 o 
  -1   4   1      119.89      129.38      6.17 o 
   0   4   1      555.22      599.45     10.32 o 
   1   4   1       16.13       13.80      2.50 o 
   2   4   1        7.91        6.32      2.83 o 
   3   4   1      247.40      251.51      8.01 o 
   4   4   1     1020.19     1062.89     17.46 o 
   5   4   1      385.56      436.29     19.24 o 
   6   4   1        0.08       -2.37      4.79 o 
   7   4   1        0.57       -4.47      5.18 o 
 -10   5   1        6.01        2.73      3.56 o 
  -9   5   1        0.29       -0.42      2.84 o 
  -8   5   1        6.39        3.83      2.77 o 
  -7   5   1       22.15       22.94      3.06 o 
  -6   5   1      132.49      118.95      4.46 o 
  -5   5   1       12.30        5.47      2.44 o 
  -4   5   1        5.49        3.01      1.76 o 
  -3   5   1      196.50      174.71      4.01 o 
  -2   5   1      380.45      381.20      7.91 o 
  -1   5   1      243.43      231.10      7.39 o 
   0   5   1     1274.86     1316.59     17.20 o 
   1   5   1      257.66      245.80     14.14 o 
   2   5   1      374.17      387.06     13.49 o 
   3   5   1      765.39      805.90     15.60 o 
   4   5   1       28.37       31.56      7.06 o 
   5   5   1       10.03       25.96      7.08 o 
   6   5   1        0.02        1.75      5.06 o 
 -10   6   1       14.49       11.92      6.36 o 
  -9   6   1        0.94       -3.01      4.69 o 
  -8   6   1       73.94       67.62      6.02 o 
  -7   6   1      236.54      218.96      8.23 o 
  -6   6   1        0.07       -0.32      2.30 o 
  -5   6   1      314.13      327.02      9.31 o 
  -4   6   1      138.85      123.48      5.68 o 
  -3   6   1      406.06      464.98     15.99 o 
  -2   6   1        9.40        3.67      3.07 o 
  -1   6   1        3.24       -1.18      2.79 o 
   0   6   1      312.75      332.83      9.21 o 
   1   6   1       17.95       21.46      5.06 o 
   2   6   1      534.36      564.30     23.62 o 
   3   6   1       60.63       74.67      6.93 o 
   4   6   1      456.61      499.93     21.05 o 
   5   6   1       26.51       42.83      9.69 o 
 -10   7   1        3.42        4.03      5.74 o 
  -9   7   1        9.31        5.26      5.46 o 
  -8   7   1        0.29       -2.67      2.81 o 
  -7   7   1       18.73        7.96      6.81 o 
  -6   7   1        5.13        2.61      2.72 o 
  -5   7   1      131.65      120.23      7.30 o 
  -4   7   1      239.66      254.66      8.60 o 
  -3   7   1      337.21      346.98     15.15 o 
  -2   7   1        0.11       -3.88      2.59 o 
  -1   7   1      152.59      138.45      9.93 o 
   0   7   1        0.44       -2.99      2.93 o 
   1   7   1       18.29        8.25      5.02 o 
   2   7   1      194.45      194.28     12.20 o 
   3   7   1        0.11       -5.72      3.81 o 
  -8   8   1      132.95      151.47     11.03 o 
  -7   8   1       61.67       80.71     10.43 o 
  -6   8   1      132.43      147.62     11.15 o 
  -5   8   1      192.22      195.87     12.52 o 
  -4   8   1       42.30       43.03      8.09 o 
  -3   8   1        5.56        3.19      4.53 o 
  -2   8   1       16.47       13.98      5.30 o 
  -1   8   1       39.50       33.34      7.32 o 
   0   8   1        3.41        3.89      4.92 o 
   1   8   1      174.90      154.40     11.70 o 
   2   8   1        2.11        2.89      4.88 o 
  -8   9   1       35.35       50.74      9.85 o 
  -7   9   1        7.16       10.45      5.56 o 
  -6   9   1      131.33      146.09     12.04 o 
  -5   9   1      148.00      130.71     11.27 o 
  -4   9   1      223.33      202.91     13.60 o 
  -3   9   1       92.34      127.46     13.38 o 
  -2   9   1       28.16       27.89      7.58 o 
  -1   9   1       14.56        8.61      5.46 o 
   0   9   1        6.37        4.90      5.66 o 
  -6  10   1        2.73        8.19      6.42 o 
  -5  10   1        3.90       -1.99      4.67 o 
  -4  10   1       44.05       63.84     10.47 o 
  -3  10   1       16.46       16.27      7.16 o 
  -2  10   1        5.87        3.93      5.82 o 
   3 -11   2        5.88        4.90      5.96 o 
   4 -11   2       16.01       14.00      7.18 o 
   0 -10   2       23.90       23.93      7.30 o 
   1 -10   2        8.96        3.05      5.36 o 
   2 -10   2        1.28        0.56      4.23 o 
   3 -10   2        2.14       -0.12      4.67 o 
   4 -10   2       53.00       53.71      9.19 o 
   5 -10   2       18.77       12.22      4.32 o 
   6 -10   2        8.24        5.08      3.81 o 
   7 -10   2        5.73        5.24      4.28 o 
  -2  -9   2        4.27       -3.93      4.49 o 
  -1  -9   2       61.82       60.19      9.59 o 
   0  -9   2       65.75       83.76     10.63 o 
   1  -9   2       45.47       38.86      7.98 o 
   2  -9   2        7.07        3.93      4.55 o 
   3  -9   2      204.14      235.29     13.62 o 
   4  -9   2       44.41       34.15      7.42 o 
   5  -9   2        1.62        1.10      2.91 o 
   6  -9   2        5.84       -1.80      2.64 o 
   7  -9   2        8.44        6.42      3.94 o 
   8  -9   2        1.06        4.29      5.76 o 
  -4  -8   2      124.43      123.48     10.99 o 
  -3  -8   2       87.48       81.79     10.85 o 
  -2  -8   2      295.40      309.16     15.55 o 
  -1  -8   2       26.04       27.93      6.62 o 
   0  -8   2      171.06      166.98     11.11 o 
   1  -8   2      118.05      112.81      9.23 o 
   2  -8   2      482.85      501.86     18.36 o 
   3  -8   2       18.11       16.51      5.26 o 
   4  -8   2      135.67      127.64      9.39 o 
   5  -8   2       24.02       31.40      6.39 o 
   6  -8   2       39.25       36.67      5.15 o 
   7  -8   2       40.41       42.07      8.77 o 
   8  -8   2       22.95       19.34      7.36 o 
   9  -8   2        4.18       -3.89      5.32 o 
  -5  -7   2        6.69       13.64      6.02 o 
  -4  -7   2       32.18       31.02      6.96 o 
  -3  -7   2       24.10       20.46      6.14 o 
  -2  -7   2       35.38       23.73      5.86 o 
  -1  -7   2      356.64      361.40     15.17 o 
   0  -7   2       35.38       29.91      6.04 o 
   1  -7   2       22.44       15.35      4.63 o 
   2  -7   2        9.07        9.91      3.91 o 
   3  -7   2       80.51       76.06      6.82 o 
   4  -7   2       53.68       49.36      9.56 o 
   5  -7   2        9.29        6.19      2.90 o 
   6  -7   2      371.67      395.49     12.03 o 
   7  -7   2       51.55       46.52      8.99 o 
   8  -7   2      130.81      130.42     11.19 o 
   9  -7   2       68.09       93.39     12.40 o 
  -6  -6   2        1.14        5.30      4.88 o 
  -5  -6   2      723.11      734.02     16.27 o 
  -4  -6   2      285.28      289.37      9.73 o 
  -3  -6   2        0.73       -0.02      3.41 o 
  -2  -6   2       61.16       56.40      4.89 o 
  -1  -6   2       68.25       64.18      7.40 o 
   0  -6   2      169.78      138.33      8.49 o 
   1  -6   2      538.57      551.03     16.31 o 
   2  -6   2      675.87      688.49     17.84 o 
   3  -6   2      714.53      711.65     17.80 o 
   4  -6   2      607.39      626.95     12.47 o 
   5  -6   2      143.88      124.32      5.92 o 
   6  -6   2       39.59       41.12     14.28 o 
   7  -6   2       47.14       29.99      7.24 o 
   8  -6   2       25.02       25.56      7.18 o 
   9  -6   2        0.00       -3.97      4.53 o 
  10  -6   2       10.31       10.61      6.54 o 
  -7  -5   2       33.73       20.86      6.80 o 
  -6  -5   2      332.96      337.27     16.93 o 
  -5  -5   2        0.02       -0.85      2.35 o 
  -4  -5   2       27.97       29.90      4.90 o 
  -3  -5   2       29.02       29.67      3.92 o 
  -2  -5   2       27.75       23.90      3.13 o 
  -1  -5   2      227.01      241.70      6.37 o 
   0  -5   2       37.54       46.51      5.57 o 
   1  -5   2       40.66       33.02      4.86 o 
   2  -5   2      809.51      847.77     17.88 o 
   3  -5   2        1.38        0.18      1.83 o 
   4  -5   2      455.50      499.11      7.35 o 
   5  -5   2      202.26      195.63      5.13 o 
   6  -5   2      437.50      428.38     10.72 o 
   7  -5   2      195.76      197.58     11.31 o 
   8  -5   2       59.58       78.46      6.46 o 
   9  -5   2      296.81      304.87     11.83 o 
  10  -5   2       91.82      137.13     15.99 o 
  -8  -4   2       10.79       12.26      6.82 o 
  -7  -4   2       62.55       66.57     10.41 o 
  -6  -4   2       57.05       49.17      5.35 o 
  -5  -4   2       68.42       64.50      8.12 o 
  -4  -4   2       40.66       27.70      5.43 o 
  -3  -4   2       29.54       29.14      3.40 o 
  -2  -4   2      225.58      216.38      6.17 o 
  -1  -4   2      460.95      483.45      8.19 o 
   0  -4   2      423.20      435.66      6.43 o 
   1  -4   2      223.57      234.65      8.31 o 
   2  -4   2      599.32      688.17     14.12 o 
   3  -4   2      122.82      133.10      4.51 o 
   4  -4   2       71.93       75.04      2.95 o 
   5  -4   2      324.41      346.80      6.46 o 
   6  -4   2       42.66       33.32     15.30 o 
   7  -4   2        2.12        1.21      2.49 o 
   8  -4   2        0.35       -1.93      2.87 o 
   9  -4   2        6.75        2.58      3.73 o 
  10  -4   2       22.51       22.83      5.61 o 
  -9  -3   2      105.32      101.92     13.86 o 
  -8  -3   2      127.88      129.06     11.80 o 
  -7  -3   2      301.40      317.06     16.49 o 
  -6  -3   2      410.09      404.81     10.69 o 
  -5  -3   2     1351.63     1369.11     18.77 o 
  -4  -3   2      307.36      289.28      7.90 o 
  -3  -3   2      349.31      340.58      7.83 o 
  -2  -3   2       17.73       12.96      2.05 o 
  -1  -3   2      206.85      210.33      4.82 o 
   0  -3   2       89.66      103.34      6.13 o 
   1  -3   2      514.23      530.14     10.87 o 
   2  -3   2       15.69       19.10      5.31 o 
   3  -3   2      947.71      958.41      9.97 o 
   4  -3   2       57.14       57.43      2.44 o 
   5  -3   2      108.51      110.20      4.11 o 
   6  -3   2       29.97       27.77      4.04 o 
   7  -3   2      112.72      122.27      8.97 o 
   8  -3   2       12.30        3.85      3.39 o 
   9  -3   2        3.76        2.62      3.46 o 
  10  -3   2       55.10       43.33      6.95 o 
  -9  -2   2       29.14       22.77      8.31 o 
  -8  -2   2        2.11        2.75      4.55 o 
  -7  -2   2       54.11       80.71     10.41 o 
  -6  -2   2       61.00       57.14      4.47 o 
  -5  -2   2      139.28      156.90      5.97 o 
  -4  -2   2     1751.01     1719.17     28.27 o 
  -3  -2   2      149.00      139.45      6.86 o 
  -2  -2   2      715.91      725.57     13.40 o 
  -1  -2   2     2378.80     2408.95     21.24 o 
   0  -2   2      191.02      198.42      3.51 o 
   1  -2   2     4278.31     4273.81     25.19 o 
   2  -2   2      730.39      715.69      6.67 o 
   3  -2   2      425.60      444.76      6.49 o 
   4  -2   2      241.98      219.05      6.67 o 
   5  -2   2       29.92       27.69      3.69 o 
   6  -2   2       64.24       68.46      5.34 o 
   7  -2   2      161.96      136.97      7.32 o 
   8  -2   2       11.20        6.55      3.59 o 
   9  -2   2       19.39       20.02      4.98 o 
 -10  -1   2       27.08       21.19      8.00 o 
  -9  -1   2        0.00       -0.98      4.05 o 
  -8  -1   2       42.20       37.62      8.31 o 
  -7  -1   2      137.74      145.15     10.79 o 
  -6  -1   2       26.07       27.28      5.86 o 
  -5  -1   2      580.99      575.88     16.95 o 
  -4  -1   2      217.72      193.14      8.85 o 
  -3  -1   2        0.40       -1.30      1.50 o 
  -2  -1   2      231.41      217.86      6.92 o 
  -1  -1   2      947.30     1015.33     13.36 o 
   0  -1   2      903.40      914.43     12.14 o 
   1  -1   2       72.84       69.34      2.86 o 
   2  -1   2      192.30      161.78      4.53 o 
   3  -1   2     1889.29     1931.55     28.07 o 
   4  -1   2       69.49       54.27      5.40 o 
   5  -1   2      186.85      172.54     16.89 o 
   6  -1   2      230.46      216.66      9.31 o 
   7  -1   2       43.66       51.88      8.01 o 
   8  -1   2       88.29      102.59      7.17 o 
   9  -1   2      105.94      129.86     15.21 o 
 -10   0   2        0.12       -2.13      4.71 o 
  -9   0   2       26.95       14.91      6.42 o 
  -8   0   2       30.86       28.77      7.38 o 
  -7   0   2        0.00       -1.69      2.77 o 
  -6   0   2       52.01       48.87      6.98 o 
  -5   0   2      584.35      613.64     16.91 o 
  -4   0   2       48.70       45.78      4.45 o 
  -3   0   2       45.52       66.73      4.55 o 
  -2   0   2      654.87      660.45     11.90 o 
  -1   0   2     1737.14     1768.57     19.69 o 
   0   0   2     3626.00     3563.97     21.96 o 
   1   0   2     1732.69     1695.23     10.59 o 
   2   0   2     2908.99     2951.32     30.29 o 
   3   0   2      440.72      402.82      8.58 o 
   4   0   2      647.23      634.25     12.18 o 
   5   0   2      246.87      247.25      8.45 o 
   6   0   2        1.89       -2.81      2.20 o 
   7   0   2       85.28       70.38     10.31 o 
   8   0   2        1.86       -0.16      4.31 o 
   9   0   2       93.10      117.28     14.77 o 
 -10   1   2      113.48      110.76     11.36 o 
  -9   1   2       30.43       35.95      7.86 o 
  -8   1   2       83.36       73.97      9.73 o 
  -7   1   2       58.36       56.72      8.27 o 
  -6   1   2        1.40       -3.61      2.53 o 
  -5   1   2      383.97      389.35      8.85 o 
  -4   1   2      197.75      199.74      4.42 o 
  -3   1   2     1005.74      966.39      8.87 o 
  -2   1   2     1114.53     1104.03      8.38 o 
  -1   1   2      501.56      485.38      6.75 o 
   0   1   2      662.17      690.36      8.73 o 
   1   1   2      127.41      115.43      3.38 o 
   2   1   2     1068.46     1172.44     12.11 o 
   3   1   2      107.43      100.55      3.60 o 
   4   1   2      394.87      378.13      7.17 o 
   5   1   2      231.48      206.50     12.10 o 
   6   1   2       15.00        1.97      3.93 o 
   7   1   2       54.14       40.45      8.15 o 
   8   1   2       88.57      114.23     11.78 o 
 -10   2   2       57.59       42.07      9.05 o 
  -9   2   2       11.00        0.24      4.65 o 
  -8   2   2     1362.33     1318.97     21.58 o 
  -7   2   2       23.73       19.72      3.76 o 
  -6   2   2        9.17        9.78      2.14 o 
  -5   2   2      257.84      236.58      8.66 o 
  -4   2   2     1025.05      978.83     10.14 o 
  -3   2   2     1888.94     1994.24     13.84 o 
  -2   2   2     2329.66     2368.90     14.44 o 
  -1   2   2      369.25      395.23     13.48 o 
   0   2   2       19.13       11.99      1.81 o 
   1   2   2      935.34      937.81     16.67 o 
   2   2   2       15.66       20.93      2.53 o 
   3   2   2        3.71        1.91      1.56 o 
   4   2   2      186.25      183.69     11.01 o 
   5   2   2       61.61       71.42      9.33 o 
   6   2   2       13.59        9.43      5.34 o 
   7   2   2        9.53        7.46      6.00 o 
   8   2   2       11.16        8.00      6.76 o 
 -11   3   2       20.36       16.19      7.36 o 
 -10   3   2      297.85      321.46     17.92 o 
  -9   3   2      231.47      220.45      9.46 o 
  -8   3   2      351.14      371.58     11.21 o 
  -7   3   2      816.43      844.23     12.10 o 
  -6   3   2      710.68      764.07     12.06 o 
  -5   3   2      402.10      498.86      7.96 o 
  -4   3   2      784.10      806.07      9.29 o 
  -3   3   2      411.83      421.01      5.23 o 
  -2   3   2        0.15       -0.10      1.06 o 
  -1   3   2        7.67       13.03      1.99 o 
   0   3   2        8.48       11.96      2.16 o 
   1   3   2      325.30      331.61      7.78 o 
   2   3   2       81.46       70.55      4.05 o 
   3   3   2      541.18      546.33     13.96 o 
   4   3   2       14.46       16.31      5.50 o 
   5   3   2        0.22       -3.67      3.93 o 
   6   3   2       53.12       45.84      9.65 o 
   7   3   2        1.46        0.76      6.14 o 
 -11   4   2        6.82        3.37      6.30 o 
 -10   4   2       14.43        8.55      4.04 o 
  -9   4   2      159.59      129.45      7.35 o 
  -8   4   2       40.54       32.80      4.93 o 
  -7   4   2       23.10       28.73      3.20 o 
  -6   4   2       98.55       89.14      4.35 o 
  -5   4   2      328.04      345.03     10.72 o 
  -4   4   2      231.44      219.35      4.96 o 
  -3   4   2     1113.60     1187.76     11.06 o 
  -2   4   2     1197.40     1228.27     15.12 o 
  -1   4   2      210.78      170.06      5.63 o 
   0   4   2      256.66      243.42      7.05 o 
   1   4   2      153.48      131.28      6.08 o 
   2   4   2      535.74      554.71     11.81 o 
   3   4   2       41.39       39.60      9.44 o 
   4   4   2        1.27        0.92      3.73 o 
   5   4   2        9.00        9.27      5.36 o 
   6   4   2        0.14       -2.57      5.40 o 
 -10   5   2       21.30       16.30      4.82 o 
  -9   5   2       17.72       10.49      3.78 o 
  -8   5   2       40.93       47.33      4.78 o 
  -7   5   2       21.48       19.28      2.89 o 
  -6   5   2        6.14        1.97      1.73 o 
  -5   5   2        2.41       -0.89      1.29 o 
  -4   5   2        3.56        2.11      1.36 o 
  -3   5   2      163.66      173.56      9.39 o 
  -2   5   2       74.57       71.37      4.00 o 
  -1   5   2       82.11       70.76      5.84 o 
   0   5   2        6.31        1.71      2.30 o 
   1   5   2      116.34      104.16      6.13 o 
   2   5   2      289.85      316.38      9.84 o 
   3   5   2       41.87       53.73      5.71 o 
   4   5   2      167.45      171.99     12.80 o 
   5   5   2       81.12      107.19     13.20 o 
 -10   6   2        4.29       -1.18      5.48 o 
  -9   6   2        6.33        3.67      5.08 o 
  -8   6   2       16.59       15.90      4.94 o 
  -7   6   2       92.01       80.65      9.53 o 
  -6   6   2      183.09      186.88     16.42 o 
  -5   6   2       35.16       40.60      4.42 o 
  -4   6   2        2.13        0.32      1.96 o 
  -3   6   2      239.34      220.34     11.56 o 
  -2   6   2      114.78      105.65      8.31 o 
  -1   6   2      480.52      483.46     11.49 o 
   0   6   2      188.70      172.79      7.23 o 
   1   6   2      338.89      349.87     12.00 o 
   2   6   2      156.62      155.55     10.64 o 
   3   6   2        2.25        0.48      5.14 o 
   4   6   2        0.08        2.25      4.47 o 
  -9   7   2        0.04       -1.30      4.39 o 
  -8   7   2       70.09       74.51      9.83 o 
  -7   7   2       10.80       10.57      4.77 o 
  -6   7   2      263.70      274.65     14.06 o 
  -5   7   2      116.89      106.95      9.15 o 
  -4   7   2      278.78      277.26     14.12 o 
  -3   7   2       54.02       55.07      8.25 o 
  -2   7   2        0.04       -3.23      3.17 o 
  -1   7   2      150.52      118.49      9.49 o 
   0   7   2       36.46       21.57      5.88 o 
   1   7   2        1.48        0.52      3.97 o 
   2   7   2        3.15       -0.54      4.05 o 
  -9   8   2        6.55       13.32      6.28 o 
  -8   8   2       26.61       38.58      7.92 o 
  -7   8   2        1.72       -1.54      3.97 o 
  -6   8   2      129.27      115.10     10.23 o 
  -5   8   2       32.21       14.65      6.32 o 
  -4   8   2      191.65      197.37     12.96 o 
  -3   8   2      199.58      237.82     14.24 o 
  -2   8   2      152.59      147.54     11.40 o 
  -1   8   2       54.54       52.28      8.83 o 
   0   8   2        7.72        2.75      5.00 o 
   1   8   2        6.04        2.75      5.10 o 
  -8   9   2       97.39      113.73     13.02 o 
  -7   9   2      111.29      128.62     11.58 o 
  -6   9   2       60.68       69.98     10.99 o 
  -5   9   2        0.61       -1.67      4.35 o 
  -4   9   2       13.66       14.65      6.50 o 
  -3   9   2       13.73        4.55      5.30 o 
  -2   9   2        7.97        2.59      5.00 o 
  -1   9   2        0.18       -1.77      4.79 o 
   2 -11   3       51.34       43.13      9.17 o 
   3 -11   3        0.17       -3.97      5.02 o 
   4 -11   3       19.70       14.16      6.90 o 
   5 -11   3       15.87       19.47      5.48 o 
  -1 -10   3      110.59      113.89     11.03 o 
   0 -10   3       19.27       25.52      7.44 o 
   1 -10   3        9.61        9.17      5.80 o 
   2 -10   3      237.60      223.73     14.20 o 
   3 -10   3      182.82      164.71     12.24 o 
   4 -10   3      176.43      182.89     12.70 o 
   5 -10   3       23.41       13.24      4.29 o 
   6 -10   3       33.59       37.14      5.74 o 
   7 -10   3       29.60       29.07      8.19 o 
  -3  -9   3       60.08       55.53      9.87 o 
  -2  -9   3       84.07       94.03     12.50 o 
  -1  -9   3       26.30       27.51      7.58 o 
   0  -9   3      195.47      184.61     12.56 o 
   1  -9   3      387.76      422.69     18.18 o 
   2  -9   3       12.90       15.95      5.40 o 
   3  -9   3      106.73       99.81      9.27 o 
   4  -9   3      348.72      353.94     16.07 o 
   5  -9   3       58.09       55.15      6.27 o 
   6  -9   3       83.05       96.99      7.78 o 
   7  -9   3       11.08        8.89      6.50 o 
   8  -9   3        0.69       -0.80      5.88 o 
  -4  -8   3       18.07       10.85      6.22 o 
  -3  -8   3      154.28      146.37     11.25 o 
  -2  -8   3        2.26       -0.26      3.95 o 
  -1  -8   3      209.71      192.22     12.08 o 
   0  -8   3       26.59       32.74      6.78 o 
   1  -8   3        0.45       -2.87      3.03 o 
   2  -8   3      211.81      213.42     12.06 o 
   3  -8   3       61.70       47.59      7.60 o 
   4  -8   3      266.02      262.29     12.74 o 
   5  -8   3       59.05       63.75      5.98 o 
   6  -8   3      227.27      226.13      9.07 o 
   7  -8   3        5.68        0.68      5.76 o 
   8  -8   3       18.07       15.55      6.70 o 
   9  -8   3       49.81       42.79     10.75 o 
  -5  -7   3        0.00       -1.28      4.19 o 
  -4  -7   3        2.62        6.18      4.43 o 
  -3  -7   3        0.18       -1.97      3.29 o 
  -2  -7   3        3.22       -2.95      3.15 o 
  -1  -7   3      107.17       94.11      8.06 o 
   0  -7   3      320.28      314.78     13.72 o 
   1  -7   3       68.06       55.93      7.42 o 
   2  -7   3      371.36      351.95     13.86 o 
   3  -7   3       25.68       22.07      4.96 o 
   4  -7   3      323.32      318.28      9.57 o 
   5  -7   3      403.32      401.77     10.89 o 
   6  -7   3      106.37      118.07     10.21 o 
   7  -7   3       10.53       11.74      6.02 o 
   8  -7   3        1.64       -0.72      4.53 o 
   9  -7   3       38.51       31.42      9.47 o 
  -6  -6   3       10.87       11.77      5.79 o 
  -5  -6   3        8.28        7.32      3.43 o 
  -4  -6   3        1.39        0.98      2.49 o 
  -3  -6   3        0.46       -0.65      2.15 o 
  -2  -6   3      117.53      125.61      5.58 o 
  -1  -6   3     1114.53     1163.15     25.12 o 
   0  -6   3      302.66      268.55     11.48 o 
   1  -6   3      323.47      321.28     12.32 o 
   2  -6   3        4.88        3.85      2.91 o 
   3  -6   3      826.94      856.88     19.36 o 
   4  -6   3       54.11       50.96      4.14 o 
   5  -6   3      306.20      313.02      8.89 o 
   6  -6   3      387.19      365.85     16.41 o 
   7  -6   3        0.14       -1.22      4.17 o 
   8  -6   3      290.54      290.84     16.37 o 
   9  -6   3        8.17        7.64      6.94 o 
  -7  -5   3       17.36       31.96      8.13 o 
  -6  -5   3        7.14        6.43      7.45 o 
  -5  -5   3       66.18       66.89      6.08 o 
  -4  -5   3       12.10        8.56      2.79 o 
  -3  -5   3        4.09        2.92      2.12 o 
  -2  -5   3      398.96      387.20      8.75 o 
  -1  -5   3        1.97       -0.03      1.42 o 
   0  -5   3       47.53       48.72      2.56 o 
   1  -5   3       51.72       55.27      4.86 o 
   2  -5   3      112.45      103.92      6.24 o 
   3  -5   3        4.40        2.34      1.11 o 
   4  -5   3        0.01       -1.07      1.16 o 
   5  -5   3      322.56      326.98      6.62 o 
   6  -5   3        1.78        1.03      2.25 o 
   7  -5   3      368.90      372.52     11.45 o 
   8  -5   3       50.04       43.43      5.94 o 
   9  -5   3        0.01       -4.92      4.53 o 
  -8  -4   3       72.56       91.20     12.46 o 
  -7  -4   3       43.32       50.90      9.35 o 
  -6  -4   3      301.38      292.29      9.74 o 
  -5  -4   3      401.63      393.26     10.62 o 
  -4  -4   3       79.13       65.11      4.28 o 
  -3  -4   3      707.68      725.34     12.29 o 
  -2  -4   3      800.60      847.94     15.60 o 
  -1  -4   3      605.91      637.89     13.21 o 
   0  -4   3      116.13       98.76      3.16 o 
   1  -4   3        0.95        1.32      1.60 o 
   2  -4   3        6.88        3.35      1.14 o 
   3  -4   3       50.23       49.82      2.43 o 
   4  -4   3      111.58      115.39      7.06 o 
   5  -4   3      241.58      237.21      7.81 o 
   6  -4   3       90.66       87.71      5.43 o 
   7  -4   3      175.95      170.80      8.09 o 
   8  -4   3       37.24       30.01      5.24 o 
   9  -4   3       36.77       36.94      6.27 o 
  -9  -3   3       71.13       70.50     12.04 o 
  -8  -3   3        3.10       -1.46      4.75 o 
  -7  -3   3       46.47       40.69      5.31 o 
  -6  -3   3        2.31        0.46      2.49 o 
  -5  -3   3       73.30       79.05      6.95 o 
  -4  -3   3      982.49     1028.68     17.70 o 
  -3  -3   3      592.93      578.69     10.33 o 
  -2  -3   3      217.33      215.10      5.63 o 
  -1  -3   3     6714.02     6770.65     40.11 o 
   0  -3   3     4117.66     4361.09     27.58 o 
   1  -3   3       71.30       59.10      2.38 o 
   2  -3   3     1165.47     1212.69     10.41 o 
   3  -3   3      448.90      436.07      6.08 o 
   4  -3   3       87.26       78.48      2.62 o 
   5  -3   3       20.14       15.81      3.14 o 
   6  -3   3       76.71       74.61      5.21 o 
   7  -3   3       22.42       16.19      4.01 o 
   8  -3   3        8.60        3.05      4.67 o 
   9  -3   3        0.30       -1.39      3.52 o 
  -9  -2   3       64.81       66.45     11.62 o 
  -8  -2   3        0.08        0.94      3.93 o 
  -7  -2   3       33.86       29.85      7.44 o 
  -6  -2   3       13.98        8.51      4.41 o 
  -5  -2   3      234.19      213.66     10.73 o 
  -4  -2   3        8.90       10.03      3.43 o 
  -3  -2   3       73.37       67.17      5.04 o 
  -2  -2   3     1682.51     1782.32     23.47 o 
  -1  -2   3    21261.68    20062.02    150.73 o 
   0  -2   3    17803.77    17202.56    140.17 o 
   1  -2   3      532.52      600.95      7.49 o 
   2  -2   3       27.90       31.05      1.59 o 
   3  -2   3      477.66      503.10      9.70 o 
   4  -2   3      550.93      565.48     14.70 o 
   5  -2   3      491.49      505.02     11.92 o 
   6  -2   3      733.32      704.74     15.41 o 
   7  -2   3        1.28        2.97      2.98 o 
   8  -2   3      152.86      149.21     12.33 o 
   9  -2   3        6.31       -0.12      3.65 o 
 -10  -1   3        6.15        5.90      5.74 o 
  -9  -1   3       72.05       64.94     10.85 o 
  -8  -1   3       47.28       68.33      9.91 o 
  -7  -1   3       29.00       26.68      6.42 o 
  -6  -1   3        3.67        2.13      3.59 o 
  -5  -1   3       31.16       24.96      4.88 o 
  -4  -1   3      187.55      178.59      8.57 o 
  -3  -1   3      272.14      298.73      9.75 o 
  -2  -1   3     3869.60     4100.99     39.92 o 
  -1  -1   3     7354.27     6732.79     55.05 o 
   0  -1   3     3695.27     3899.09     37.38 o 
   1  -1   3      966.14      902.13     10.78 o 
   2  -1   3       93.91       71.06      3.39 o 
   3  -1   3      621.93      655.66     11.36 o 
   4  -1   3       19.25       16.42      3.00 o 
   5  -1   3       42.07       44.42      4.81 o 
   6  -1   3        2.12        2.09      2.71 o 
   7  -1   3       85.44       78.95      7.59 o 
   8  -1   3       27.90       21.87      4.92 o 
   9  -1   3       18.36       16.63      7.46 o 
 -10   0   3       37.52       45.90     10.59 o 
  -9   0   3       87.37       89.08     11.76 o 
  -8   0   3      321.98      312.95     15.83 o 
  -7   0   3       62.12       53.12      7.92 o 
  -6   0   3      527.73      537.77     17.37 o 
  -5   0   3        3.15       -1.58      2.31 o 
  -4   0   3        0.11        1.60      2.09 o 
  -3   0   3        6.99        4.57      2.19 o 
  -2   0   3      578.35      588.70      7.03 o 
  -1   0   3     4431.48     4231.68     39.67 o 
   0   0   3     1167.08     1087.90      8.41 o 
   1   0   3       85.26       94.50      2.44 o 
   2   0   3       12.33        7.79      1.69 o 
   3   0   3       22.76       19.08     11.78 o 
   4   0   3      281.73      277.05      8.47 o 
   5   0   3      822.41      837.81     22.36 o 
   6   0   3      196.48      194.17      9.57 o 
   7   0   3      210.97      211.07     14.42 o 
   8   0   3      105.84      113.45     12.00 o 
 -10   1   3        0.56        0.14      5.16 o 
  -9   1   3      109.88       88.65      9.41 o 
  -8   1   3      336.35      308.62     15.39 o 
  -7   1   3       56.15       51.90      7.72 o 
  -6   1   3      148.79      132.45      8.71 o 
  -5   1   3      101.78      105.33      7.28 o 
  -4   1   3        7.71        5.37      1.73 o 
  -3   1   3      585.54      638.31      9.72 o 
  -2   1   3       19.39        8.39      1.61 o 
  -1   1   3      666.40      625.13      9.13 o 
   0   1   3      170.83      161.52      5.28 o 
   1   1   3      659.36      711.16      7.56 o 
   2   1   3       65.24       65.50      2.53 o 
   3   1   3        0.24        1.53      1.36 o 
   4   1   3       21.55       19.94      5.50 o 
   5   1   3        0.93        0.66      3.93 o 
   6   1   3        0.01        0.34      3.97 o 
   7   1   3      172.15      175.80     14.08 o 
   8   1   3        0.07       -7.02      4.75 o 
 -11   2   3        2.84        1.08      5.62 o 
 -10   2   3       34.00       14.81      6.42 o 
  -9   2   3      192.34      185.41     12.92 o 
  -8   2   3       56.62       63.28      9.43 o 
  -7   2   3      735.99      723.58     14.30 o 
  -6   2   3     1557.10     1572.08     15.89 o 
  -5   2   3      185.32      160.51      4.56 o 
  -4   2   3     2950.31     3094.78     20.24 o 
  -3   2   3      299.13      319.49      6.06 o 
  -2   2   3        1.25       -1.43      1.45 o 
  -1   2   3     3385.51     3582.57     27.08 o 
   0   2   3     1459.42     1633.20     20.23 o 
   1   2   3       37.85       34.05      2.82 o 
   2   2   3       74.25       82.45      3.94 o 
   3   2   3      774.07      790.47     16.14 o 
   4   2   3       10.28       12.10      4.73 o 
   5   2   3        0.13       -1.77      3.53 o 
   6   2   3        5.85        8.21      5.30 o 
   7   2   3      124.70      141.94     13.34 o 
 -11   3   3       62.36       89.94     12.92 o 
 -10   3   3       43.82       43.47      8.75 o 
  -9   3   3        9.83        5.68      4.79 o 
  -8   3   3       20.08       19.77      3.40 o 
  -7   3   3      111.84      111.72      4.64 o 
  -6   3   3      581.25      622.48      9.77 o 
  -5   3   3       87.50       79.78      3.32 o 
  -4   3   3      241.89      224.26      5.64 o 
  -3   3   3     2054.19     2084.76     14.91 o 
  -2   3   3      226.08      230.59      4.09 o 
  -1   3   3     3014.10     3228.08     27.27 o 
   0   3   3      302.51      277.29      7.39 o 
   1   3   3       96.15       80.75      4.35 o 
   2   3   3       80.65       74.63      4.36 o 
   3   3   3       29.47       29.05      3.79 o 
   4   3   3      246.71      243.88     14.12 o 
   5   3   3       10.34        6.22      5.52 o 
   6   3   3        4.55        6.48      5.94 o 
 -11   4   3        0.12        1.46      5.36 o 
 -10   4   3        0.36       -0.36      3.49 o 
  -9   4   3        3.23        3.47      3.23 o 
  -8   4   3       85.29       83.34      4.45 o 
  -7   4   3       83.69       76.38      3.99 o 
  -6   4   3      104.49      103.35      4.18 o 
  -5   4   3        1.18        0.09      1.29 o 
  -4   4   3        5.30        6.36      1.26 o 
  -3   4   3      245.98      247.29      5.10 o 
  -2   4   3       64.36       69.46      4.18 o 
  -1   4   3      305.66      293.92      7.97 o 
   0   4   3      403.72      442.28     10.21 o 
   1   4   3        0.90       -0.96      1.82 o 
   2   4   3      498.23      541.10     12.29 o 
   3   4   3      249.03      236.43     13.62 o 
   4   4   3      121.14      124.63     10.93 o 
   5   4   3       68.39       90.76     12.18 o 
   6   4   3       77.45       90.22     13.42 o 
 -10   5   3        4.70        5.47      3.91 o 
  -9   5   3       48.19       56.37      5.01 o 
  -8   5   3       26.80       18.78      5.26 o 
  -7   5   3       40.34       48.09      4.11 o 
  -6   5   3       63.12       54.11      3.40 o 
  -5   5   3      112.42       97.68      5.78 o 
  -4   5   3       14.68       11.91      2.07 o 
  -3   5   3      256.28      278.28     14.19 o 
  -2   5   3      216.27      183.59      6.67 o 
  -1   5   3      273.79      269.59     11.35 o 
   0   5   3        1.83       -0.08      2.14 o 
   1   5   3      186.15      182.91      7.67 o 
   2   5   3       53.35       56.77      6.07 o 
   3   5   3       70.78       86.67     11.52 o 
   4   5   3       52.59       65.14     10.43 o 
   5   5   3       70.19      100.29     13.04 o 
  -9   6   3      190.35      199.18     12.56 o 
  -8   6   3      127.52      137.67     10.35 o 
  -7   6   3       41.61       51.32      8.41 o 
  -6   6   3       77.28       73.63      9.13 o 
  -5   6   3      476.04      480.59     17.82 o 
  -4   6   3      853.14      866.06     23.79 o 
  -3   6   3      488.38      522.80     18.40 o 
  -2   6   3      163.57      149.47      6.46 o 
  -1   6   3        6.91        4.98      2.71 o 
   0   6   3       30.19       22.40      4.25 o 
   1   6   3       48.09       47.59      8.58 o 
   2   6   3      190.39      190.31     10.09 o 
   3   6   3       20.02       35.55      8.79 o 
   4   6   3       90.44      100.37     14.30 o 
  -9   7   3        0.02        2.83      5.08 o 
  -8   7   3        2.38        0.30      4.45 o 
  -7   7   3       12.21       10.27      5.36 o 
  -6   7   3      198.28      204.77     12.68 o 
  -5   7   3      205.62      202.09     12.50 o 
  -4   7   3       32.24       24.32      6.62 o 
  -3   7   3      132.49      134.82     10.57 o 
  -2   7   3       80.47       93.11     10.67 o 
  -1   7   3       25.34       10.79      5.28 o 
   0   7   3      211.15      214.32     13.12 o 
   1   7   3        6.01        0.04      4.81 o 
  -9   8   3       84.27      116.16     13.50 o 
  -8   8   3       56.36       72.99     10.99 o 
  -7   8   3      161.31      165.63     12.46 o 
  -6   8   3      259.98      259.66     15.23 o 
  -5   8   3        2.37       -2.75      4.43 o 
  -4   8   3      365.73      383.99     18.46 o 
  -3   8   3        3.91       14.00      5.84 o 
  -2   8   3       95.45      112.15     12.48 o 
  -1   8   3       15.35       10.91      5.74 o 
   0   8   3       22.60       21.09      7.24 o 
  -7   9   3       96.58      115.88     13.86 o 
  -6   9   3       24.91       35.35      8.27 o 
  -5   9   3       63.02       68.25     10.73 o 
  -4   9   3       46.54       42.29      9.67 o 
  -3   9   3        9.08       16.21      7.02 o 
  -2   9   3      135.29      148.64     12.90 o 
   1 -11   4        0.37        2.27      5.40 o 
   2 -11   4        0.17       -5.40      4.86 o 
   3 -11   4      105.52      106.89     13.14 o 
   4 -11   4      129.36      123.50     11.60 o 
   5 -11   4        2.32        0.13      5.76 o 
  -1 -10   4       25.11       18.42      7.70 o 
   0 -10   4      268.76      292.51     16.75 o 
   1 -10   4      170.44      166.20     12.70 o 
   2 -10   4       13.05        9.47      5.96 o 
   3 -10   4       84.74      112.29     12.54 o 
   4 -10   4        2.12        0.40      4.45 o 
   5 -10   4       12.81        5.61      3.67 o 
   6 -10   4       32.15       19.08      6.64 o 
   7 -10   4       32.08        8.33      7.00 o 
  -3  -9   4      169.16      173.12     13.06 o 
  -2  -9   4        2.40       -2.69      4.35 o 
  -1  -9   4       16.59       15.13      6.26 o 
   0  -9   4        5.33        2.53      4.45 o 
   1  -9   4       13.38       12.58      5.46 o 
   2  -9   4        0.14        0.24      3.91 o 
   3  -9   4      168.83      155.90     10.83 o 
   4  -9   4       41.95       56.03      8.67 o 
   5  -9   4       62.81       74.90      6.94 o 
   6  -9   4      101.86      103.30     10.41 o 
   7  -9   4       28.34       37.88      9.73 o 
   8  -9   4       50.11       66.29     11.98 o 
  -5  -8   4       18.35       11.01      5.78 o 
  -4  -8   4       91.88       88.82     11.58 o 
  -3  -8   4       97.88       98.00      9.31 o 
  -2  -8   4        2.52        3.35      4.31 o 
  -1  -8   4      108.36       86.15      8.51 o 
   0  -8   4      268.77      250.92     13.36 o 
   1  -8   4      817.01      763.85     22.71 o 
   2  -8   4      638.09      676.14     20.92 o 
   3  -8   4      115.67      113.91      8.73 o 
   4  -8   4      183.42      182.75      8.01 o 
   5  -8   4       72.63       73.86      7.09 o 
   6  -8   4        3.72       -3.33      4.19 o 
   7  -8   4        3.81       -0.84      4.49 o 
   8  -8   4       18.69        4.35      5.68 o 
  -6  -7   4       13.59       10.41      6.04 o 
  -5  -7   4      121.20      133.11     10.81 o 
  -4  -7   4       33.66       16.67      5.74 o 
  -3  -7   4        1.95       -3.25      3.27 o 
  -2  -7   4        2.10       -3.03      3.25 o 
  -1  -7   4       79.23       77.84      7.48 o 
   0  -7   4       51.91       55.73      7.38 o 
   1  -7   4        0.26       -3.05      2.51 o 
   2  -7   4        5.07        0.62      2.93 o 
   3  -7   4       52.43       57.94      7.36 o 
   4  -7   4      111.67      111.27      6.04 o 
   5  -7   4      213.47      196.63      7.70 o 
   6  -7   4      762.70      748.26     25.18 o 
   7  -7   4       87.48      106.13     12.74 o 
   8  -7   4      131.01      155.36     12.92 o 
   9  -7   4       87.16      113.51     14.71 o 
  -7  -6   4        3.38        3.11      5.98 o 
  -6  -6   4        6.83       10.39      3.95 o 
  -5  -6   4       52.22       57.63      9.28 o 
  -4  -6   4       16.97       18.65      3.70 o 
  -3  -6   4      181.85      185.99      7.21 o 
  -2  -6   4       76.68       77.01      4.49 o 
  -1  -6   4       65.73       69.21      6.58 o 
   0  -6   4       84.79       87.95      7.02 o 
   1  -6   4      136.84      126.87      7.86 o 
   2  -6   4      687.99      710.54     17.84 o 
   3  -6   4       46.52       43.07      5.70 o 
   4  -6   4       49.86       52.38      6.14 o 
   5  -6   4        0.79       -4.57      3.05 o 
   6  -6   4       25.67       26.08      6.48 o 
   7  -6   4      232.34      252.20     15.27 o 
   8  -6   4       57.46       64.34     10.57 o 
   9  -6   4        1.12       -7.16      4.77 o 
  -8  -5   4       21.53       32.38      9.01 o 
  -7  -5   4       50.25       58.89      6.59 o 
  -6  -5   4      229.53      225.08      9.12 o 
  -5  -5   4      192.37      191.59      9.88 o 
  -4  -5   4       83.00       79.54      5.05 o 
  -3  -5   4      133.35      118.64      6.37 o 
  -2  -5   4       20.98       19.87      2.87 o 
  -1  -5   4      107.42       98.02      4.08 o 
   0  -5   4      246.92      232.60      6.26 o 
   1  -5   4       25.34       32.17      4.75 o 
   2  -5   4       45.11       38.25      5.86 o 
   3  -5   4        0.34        0.00      1.10 o 
   4  -5   4      611.51      655.60     11.29 o 
   5  -5   4       70.63       68.43      9.20 o 
   6  -5   4      236.57      247.06      9.03 o 
   7  -5   4       13.30       11.74      3.85 o 
   8  -5   4       41.97       34.30      6.98 o 
   9  -5   4       72.67       58.08     10.55 o 
  -8  -4   4        0.07       -6.24      4.27 o 
  -7  -4   4       24.73       21.76      8.04 o 
  -6  -4   4        0.72       -3.28      2.32 o 
  -5  -4   4       54.62       52.42      5.13 o 
  -4  -4   4       33.37       36.85      4.17 o 
  -3  -4   4      810.84      765.58     12.83 o 
  -2  -4   4      542.87      525.76     10.55 o 
  -1  -4   4     1503.75     1602.59     16.37 o 
   0  -4   4      777.71      754.56      9.77 o 
   1  -4   4      172.58      147.66      4.06 o 
   2  -4   4      120.05      107.59      3.77 o 
   3  -4   4      231.00      230.72      5.58 o 
   4  -4   4        1.03       -0.14      1.19 o 
   5  -4   4       34.57       31.53      4.15 o 
   6  -4   4        9.73        2.25      2.81 o 
   7  -4   4       73.41       67.37      7.00 o 
   8  -4   4        1.59        0.00      3.20 o 
   9  -4   4        2.96        4.67      4.29 o 
  -9  -3   4        4.34        9.21      6.10 o 
  -8  -3   4        8.09       12.10      6.10 o 
  -7  -3   4       89.89       84.47      6.14 o 
  -6  -3   4      321.62      321.04     14.65 o 
  -5  -3   4       91.90       80.29      7.48 o 
  -4  -3   4      594.64      569.55     16.15 o 
  -3  -3   4      408.09      409.93     12.46 o 
  -2  -3   4      168.06      182.02      7.50 o 
  -1  -3   4      148.24      154.92      6.16 o 
   0  -3   4      119.96      104.74      4.63 o 
   1  -3   4      150.81      176.69      4.59 o 
   2  -3   4        0.13       -0.39      0.91 o 
   3  -3   4      394.23      430.85     19.79 o 
   4  -3   4      850.84      846.91     21.48 o 
   5  -3   4       10.18        4.92      2.48 o 
   6  -3   4      486.01      516.66     19.32 o 
   7  -3   4        5.99        5.56      3.49 o 
   8  -3   4      157.71      164.33      9.18 o 
   9  -3   4       15.59       11.38      5.23 o 
  -9  -2   4       99.00      138.63     15.11 o 
  -8  -2   4        0.01       -6.08      4.05 o 
  -7  -2   4       67.13       79.49     10.15 o 
  -6  -2   4       73.74       76.36      7.86 o 
  -5  -2   4        3.75       -0.34      2.77 o 
  -4  -2   4      129.94      119.89      7.52 o 
  -3  -2   4      200.60      167.08      7.90 o 
  -2  -2   4      605.83      681.53     14.24 o 
  -1  -2   4     2122.96     2187.71     18.85 o 
   0  -2   4       78.53       96.72      4.98 o 
   1  -2   4      798.29      791.10     11.09 o 
   2  -2   4      314.85      297.91      8.31 o 
   3  -2   4     3402.44     3601.20     31.04 o 
   4  -2   4        4.88        7.81      2.55 o 
   5  -2   4      126.88      120.35      6.34 o 
   6  -2   4        0.10       -2.27      2.66 o 
   7  -2   4       25.42       18.42      4.53 o 
   8  -2   4       14.46       10.40      4.30 o 
   9  -2   4        7.22        2.00      4.23 o 
 -10  -1   4       28.12       26.40      9.23 o 
  -9  -1   4       83.92      103.38     12.92 o 
  -8  -1   4      164.40      181.88     12.82 o 
  -7  -1   4      101.55       82.09      8.71 o 
  -6  -1   4      255.06      260.49     12.62 o 
  -5  -1   4      300.01      298.51     12.48 o 
  -4  -1   4       12.68        5.70      2.89 o 
  -3  -1   4        5.79        9.51      2.89 o 
  -2  -1   4        2.17        2.12      1.26 o 
  -1  -1   4      921.06      927.92     16.67 o 
   0  -1   4      922.01      964.59     17.63 o 
   1  -1   4      406.15      441.60     10.23 o 
   2  -1   4        0.75       -0.71      1.16 o 
   3  -1   4      430.67      415.82      9.55 o 
   4  -1   4      336.10      348.82      9.66 o 
   5  -1   4       29.77       20.68      3.91 o 
   6  -1   4      229.41      227.80      9.45 o 
   7  -1   4       52.68       64.38      7.10 o 
   8  -1   4      178.09      192.39     10.19 o 
 -10   0   4        1.15       -0.60      5.68 o 
  -9   0   4       93.65      106.63     12.46 o 
  -8   0   4       75.00       65.32     10.29 o 
  -7   0   4      120.76      114.19      9.27 o 
  -6   0   4      334.00      340.72     14.22 o 
  -5   0   4       98.60       96.48      7.20 o 
  -4   0   4      102.01      115.12      6.92 o 
  -3   0   4       32.47       21.47      3.65 o 
  -2   0   4      311.09      313.19      6.80 o 
  -1   0   4      306.61      317.65      7.56 o 
   0   0   4      595.03      592.90      6.58 o 
   1   0   4        3.73        2.75      0.99 o 
   2   0   4      198.46      208.58      6.52 o 
   3   0   4      719.92      786.36     13.61 o 
   4   0   4      362.84      341.45      9.83 o 
   5   0   4        1.50        0.36      2.30 o 
   6   0   4        0.30       -1.68      2.53 o 
   7   0   4        1.00       -2.79      4.15 o 
   8   0   4        6.33        8.59      6.68 o 
 -10   1   4      109.59      108.62     11.13 o 
  -9   1   4       83.49       88.53     11.40 o 
  -8   1   4       23.54       20.82      6.34 o 
  -7   1   4      368.86      366.30     15.61 o 
  -6   1   4      113.52      107.01      8.23 o 
  -5   1   4     1638.58     1716.09     20.35 o 
  -4   1   4       10.82       16.46      2.55 o 
  -3   1   4      749.23      712.89      9.25 o 
  -2   1   4      238.10      222.50      5.99 o 
  -1   1   4       69.42       79.24      3.64 o 
   0   1   4      330.65      337.98      4.92 o 
   1   1   4      232.33      236.29      4.63 o 
   2   1   4      396.18      416.26      6.58 o 
   3   1   4      204.27      210.19     11.68 o 
   4   1   4       97.79       70.56      9.63 o 
   5   1   4       81.12       94.27      9.73 o 
   6   1   4       96.17       76.02     11.09 o 
   7   1   4       35.33       23.65      8.21 o 
 -11   2   4        2.74        5.82      5.76 o 
 -10   2   4        7.53        2.79      5.72 o 
  -9   2   4        1.91       -3.39      3.87 o 
  -8   2   4       80.14       69.74      9.31 o 
  -7   2   4        1.64       -0.82      3.55 o 
  -6   2   4       31.26       24.44      3.58 o 
  -5   2   4      142.27      137.68      5.67 o 
  -4   2   4      144.62      119.82      5.01 o 
  -3   2   4      362.32      387.90     12.18 o 
  -2   2   4      265.86      250.86      6.82 o 
  -1   2   4     2943.89     2939.77     25.60 o 
   0   2   4      880.72      904.47     19.18 o 
   1   2   4      788.07      801.81     12.63 o 
   2   2   4       78.64       81.19      9.78 o 
   3   2   4      754.26      742.10     23.01 o 
   4   2   4     1142.42     1170.61     31.18 o 
   5   2   4        6.76        7.80      4.86 o 
   6   2   4        0.07       -0.26      4.25 o 
   7   2   4        3.25        8.49      6.08 o 
 -11   3   4        3.64        7.58      5.84 o 
 -10   3   4       67.16       49.05      9.35 o 
  -9   3   4       33.50       30.07      7.68 o 
  -8   3   4       10.65        7.88      3.22 o 
  -7   3   4      178.95      164.16      5.65 o 
  -6   3   4       61.92       56.58      3.45 o 
  -5   3   4      286.87      282.74      6.01 o 
  -4   3   4      432.10      404.35      5.70 o 
  -3   3   4      103.13       91.04      4.60 o 
  -2   3   4      156.66      184.87      6.24 o 
  -1   3   4       12.24       15.53      2.61 o 
   0   3   4      480.54      523.34     10.93 o 
   1   3   4       25.32       21.04      3.26 o 
   2   3   4      334.63      318.63      9.07 o 
   3   3   4      358.28      364.57     17.29 o 
   4   3   4      123.79      119.55     10.71 o 
   5   3   4       57.39       58.98     10.45 o 
   6   3   4      153.17      148.06     13.90 o 
 -10   4   4       19.94       11.70      6.86 o 
  -9   4   4      138.73      139.19      6.09 o 
  -8   4   4       78.10       71.99      4.78 o 
  -7   4   4      167.65      159.51      5.54 o 
  -6   4   4        3.62       -1.39      1.79 o 
  -5   4   4        5.38        3.59      2.08 o 
  -4   4   4        0.03       -0.71      1.12 o 
  -3   4   4       34.17       44.43      6.62 o 
  -2   4   4       13.34        8.81      2.36 o 
  -1   4   4      579.69      576.37     12.06 o 
   0   4   4       74.75       74.24      5.20 o 
   1   4   4     1092.61     1102.58     21.60 o 
   2   4   4       43.13       37.94      4.95 o 
   3   4   4      365.66      402.65     19.22 o 
   4   4   4       68.72       77.54     11.48 o 
   5   4   4       19.32       32.92      9.11 o 
 -10   5   4       33.05       36.39      8.53 o 
  -9   5   4      147.37      134.15      7.48 o 
  -8   5   4       45.90       53.98      5.92 o 
  -7   5   4      180.15      178.53      7.76 o 
  -6   5   4        3.67        1.99      2.37 o 
  -5   5   4      496.92      510.38     11.77 o 
  -4   5   4      345.36      349.05      7.82 o 
  -3   5   4       23.71       16.32      5.12 o 
  -2   5   4        2.26        0.49      1.88 o 
  -1   5   4      101.99       94.24      5.51 o 
   0   5   4       54.78       50.33      5.39 o 
   1   5   4       92.45       79.86     11.00 o 
   2   5   4       14.25       14.46      6.68 o 
   3   5   4        6.71        6.32      5.58 o 
   4   5   4        4.49       12.40      7.12 o 
 -10   6   4        7.96       18.52      7.28 o 
  -9   6   4        0.03       -1.95      4.27 o 
  -8   6   4       44.08       51.98      8.51 o 
  -7   6   4        8.33       -0.62      3.85 o 
  -6   6   4       11.86        3.51      4.53 o 
  -5   6   4      197.55      215.19     12.56 o 
  -4   6   4      132.38      132.15      5.16 o 
  -3   6   4      208.53      198.31     11.90 o 
  -2   6   4       27.42       27.93      4.27 o 
  -1   6   4       18.20       15.18      3.65 o 
   0   6   4      109.86      104.85      6.55 o 
   1   6   4      244.59      267.25     15.17 o 
   2   6   4       28.06       34.39      8.19 o 
   3   6   4        5.17        5.38      7.12 o 
  -9   7   4       59.87       65.00     10.53 o 
  -8   7   4        0.61        1.22      4.55 o 
  -7   7   4       84.33      102.04     12.20 o 
  -6   7   4       14.23       15.81      5.98 o 
  -5   7   4       93.12      104.95      9.85 o 
  -4   7   4        5.59        4.19      4.65 o 
  -3   7   4       27.57       26.06      6.80 o 
  -2   7   4        8.82        8.67      5.16 o 
  -1   7   4       73.62       66.63      9.81 o 
   0   7   4        0.03       -2.63      4.71 o 
   1   7   4      105.02       97.78     12.20 o 
  -8   8   4        8.79        2.97      5.70 o 
  -7   8   4        1.18       -1.89      4.86 o 
  -6   8   4       16.78       11.17      6.00 o 
  -5   8   4       18.20       13.40      6.16 o 
  -4   8   4      200.45      184.27     13.38 o 
  -3   8   4      149.27      182.47     13.28 o 
  -2   8   4      165.40      171.73     13.04 o 
  -1   8   4       22.27       10.35      6.76 o 
  -5   9   4        0.61        0.52      5.14 o 
   1 -11   5        7.93       16.47      7.48 o 
   2 -11   5      116.18      117.00     11.60 o 
   3 -11   5        2.13       -0.48      5.64 o 
   4 -11   5       37.14       26.64      7.50 o 
  -2 -10   5       24.51       19.24      7.86 o 
  -1 -10   5      123.04      117.12     11.40 o 
   0 -10   5        5.29       10.29      5.96 o 
   1 -10   5        9.47       10.11      5.76 o 
   2 -10   5      185.96      171.31     12.52 o 
   3 -10   5       12.78       18.38      6.48 o 
   4 -10   5      103.00      110.50      9.97 o 
   5 -10   5        0.01       -0.53      3.44 o 
   6 -10   5       23.33       33.46      9.57 o 
  -3  -9   5       85.32       77.60     11.19 o 
  -2  -9   5       12.01       20.02      6.50 o 
  -1  -9   5       47.01       56.21      9.07 o 
   0  -9   5        6.04       16.99      5.66 o 
   1  -9   5       55.57       42.81      8.21 o 
   2  -9   5       66.31       69.17      9.63 o 
   3  -9   5      204.95      197.75     12.12 o 
   4  -9   5      114.02      119.05      7.16 o 
   5  -9   5      289.19      300.50     10.92 o 
   6  -9   5        6.23       10.75      5.86 o 
   7  -9   5       41.79       31.92      8.89 o 
  -5  -8   5       55.95       36.51      8.47 o 
  -4  -8   5       55.71       56.72      9.45 o 
  -3  -8   5        1.06       -5.62      3.87 o 
  -2  -8   5       70.14       75.63     10.31 o 
  -1  -8   5      121.92      102.62      9.05 o 
   0  -8   5      183.77      156.87     10.69 o 
   1  -8   5        0.91        0.52      3.59 o 
   2  -8   5       83.15       92.43      8.33 o 
   3  -8   5       89.21       78.82      8.99 o 
   4  -8   5      209.29      211.90      8.59 o 
   5  -8   5      141.76      151.65     12.02 o 
   6  -8   5      209.71      218.76     14.83 o 
   7  -8   5       41.79       45.96      9.93 o 
   8  -8   5      150.27      164.71     14.26 o 
  -6  -7   5      113.72      100.55     12.38 o 
  -5  -7   5        8.95        0.52      4.63 o 
  -4  -7   5       15.42       10.35      5.38 o 
  -3  -7   5       51.09       40.16      7.58 o 
  -2  -7   5        0.19       -4.72      3.15 o 
  -1  -7   5       14.53       10.21      4.59 o 
   0  -7   5       65.00       68.59      8.45 o 
   1  -7   5        0.71        0.40      2.67 o 
   2  -7   5       59.19       59.56      7.26 o 
   3  -7   5       79.68       66.04      6.40 o 
   4  -7   5       95.10       95.11      5.52 o 
   5  -7   5      130.65      121.78     10.57 o 
   6  -7   5        1.61       -1.32      4.41 o 
   7  -7   5       20.06       16.31      6.88 o 
   8  -7   5        6.63        9.51      7.14 o 
  -7  -6   5       56.56       65.77     15.50 o 
  -6  -6   5      311.91      329.54     11.50 o 
  -5  -6   5      182.76      184.48      8.30 o 
  -4  -6   5      220.76      211.81      8.28 o 
  -3  -6   5      407.77      381.16     16.05 o 
  -2  -6   5       66.81       71.40      6.86 o 
  -1  -6   5        6.63        4.94      3.49 o 
   0  -6   5      129.24      140.23      8.67 o 
   1  -6   5       10.36       13.72      4.03 o 
   2  -6   5       19.33       20.08      4.17 o 
   3  -6   5      199.98      212.38      9.33 o 
   4  -6   5        1.26       -1.55      1.84 o 
   5  -6   5       59.25       54.85      8.63 o 
   6  -6   5        6.51        7.06      4.57 o 
   7  -6   5       27.19       36.01      8.15 o 
   8  -6   5       13.28        9.65      6.42 o 
  -8  -5   5        3.38        1.48      5.34 o 
  -7  -5   5        0.00       -0.34      3.33 o 
  -6  -5   5        0.02        0.88      2.78 o 
  -5  -5   5      309.03      293.82      9.81 o 
  -4  -5   5       57.35       59.80      8.68 o 
  -3  -5   5       78.69       72.26      4.52 o 
  -2  -5   5       40.75       35.34      4.02 o 
  -1  -5   5      206.78      195.30      5.94 o 
   0  -5   5      993.24     1018.89     16.56 o 
   1  -5   5      960.91     1006.52     20.28 o 
   2  -5   5     1107.87     1218.58     14.14 o 
   3  -5   5      351.11      339.70      6.63 o 
   4  -5   5       28.47       22.43      3.52 o 
   5  -5   5       14.37       15.66      6.69 o 
   6  -5   5      129.50      118.08     11.81 o 
   7  -5   5        4.24        3.94      3.22 o 
   8  -5   5       31.38       32.04      8.53 o 
   9  -5   5       36.38       36.91      9.99 o 
  -8  -4   5       17.53       28.39      8.31 o 
  -7  -4   5        1.17        2.77      3.18 o 
  -6  -4   5        7.87        8.77      5.94 o 
  -5  -4   5      704.33      710.35     14.62 o 
  -4  -4   5      152.77      129.76      8.29 o 
  -3  -4   5      304.28      310.86     11.60 o 
  -2  -4   5      465.06      448.83     12.62 o 
  -1  -4   5      238.95      255.49      8.55 o 
   0  -4   5       13.34        8.33      1.55 o 
   1  -4   5      457.93      573.87      9.31 o 
   2  -4   5      283.67      260.25      5.48 o 
   3  -4   5       25.58       24.68      4.55 o 
   4  -4   5       36.95       31.30      4.06 o 
   5  -4   5        3.45        1.52      2.47 o 
   6  -4   5       75.77       86.13      6.66 o 
   7  -4   5        1.55       -2.72      2.93 o 
   8  -4   5       22.99       26.07      5.42 o 
  -9  -3   5        3.18        9.03      6.70 o 
  -8  -3   5       19.71       25.34      7.82 o 
  -7  -3   5       62.10       56.45      9.11 o 
  -6  -3   5       61.56       60.21      8.65 o 
  -5  -3   5      176.84      163.15      9.95 o 
  -4  -3   5      160.62      164.93      9.19 o 
  -3  -3   5      194.15      190.81      9.07 o 
  -2  -3   5        0.06       -0.72      1.79 o 
  -1  -3   5        5.33        4.73      1.76 o 
   0  -3   5      752.80      694.39     14.53 o 
   1  -3   5      955.18      956.22     18.34 o 
   2  -3   5     1863.92     1956.32     26.93 o 
   3  -3   5      265.11      266.29      5.09 o 
   4  -3   5      333.89      329.10      9.60 o 
   5  -3   5      339.42      345.49     17.04 o 
   6  -3   5        0.01       -1.71      2.46 o 
   7  -3   5       28.73       29.08      5.43 o 
   8  -3   5        0.67        3.12      3.65 o 
  -9  -2   5       22.44        9.19      5.92 o 
  -8  -2   5       30.71       34.49      8.11 o 
  -7  -2   5      112.54      107.71      9.65 o 
  -6  -2   5      128.49      122.42      9.23 o 
  -5  -2   5        4.47        6.76      3.59 o 
  -4  -2   5        0.10        0.46      2.53 o 
  -3  -2   5        1.10       -0.50      1.85 o 
  -2  -2   5        6.90        9.47      1.97 o 
  -1  -2   5        0.12       24.36      3.87 o 
   0  -2   5        1.02        0.00      1.46 o 
   1  -2   5        0.00        0.71      1.38 o 
   2  -2   5      378.21      417.67      9.31 o 
   3  -2   5      233.01      219.77      7.42 o 
   4  -2   5      316.67      327.70      9.72 o 
   5  -2   5      286.56      293.68     15.41 o 
   6  -2   5      396.72      390.24     12.38 o 
   7  -2   5       24.14       40.40     10.26 o 
   8  -2   5      198.99      190.28     10.19 o 
 -10  -1   5        9.40       14.42      7.26 o 
  -9  -1   5       68.86       80.73     12.04 o 
  -8  -1   5       28.94       41.87      8.39 o 
  -7  -1   5        0.04       -0.64      3.93 o 
  -6  -1   5       61.65       77.68      7.56 o 
  -5  -1   5        5.35        2.21      2.93 o 
  -4  -1   5       41.70       38.04      5.48 o 
  -3  -1   5      138.37      108.03      6.62 o 
  -2  -1   5      208.49      190.03      8.39 o 
  -1  -1   5      153.92      158.77      7.74 o 
   0  -1   5      227.89      200.03      8.72 o 
   1  -1   5      321.45      337.46      7.60 o 
   2  -1   5       31.46       34.15      7.37 o 
   3  -1   5       25.89       19.90      6.21 o 
   4  -1   5       23.28       20.02      3.58 o 
   5  -1   5        1.09        0.31      4.05 o 
   6  -1   5        5.70        2.68      3.07 o 
   7  -1   5        0.01       -3.23      3.10 o 
   8  -1   5       21.79       28.43      9.17 o 
 -10   0   5      178.88      194.68     14.81 o 
  -9   0   5       11.88       -4.03      4.59 o 
  -8   0   5      665.76      704.76     23.81 o 
  -7   0   5      351.73      354.16     15.97 o 
  -6   0   5      117.84      115.26      8.83 o 
  -5   0   5      300.96      267.59     11.82 o 
  -4   0   5      295.82      302.04     11.68 o 
  -3   0   5      804.31      805.52     13.02 o 
  -2   0   5      283.31      290.31      7.30 o 
  -1   0   5       19.19       17.85      2.38 o 
   0   0   5       54.74       58.15      2.37 o 
   1   0   5      312.55      313.89      5.51 o 
   2   0   5      277.34      267.96      5.26 o 
   3   0   5       39.06       44.87      7.73 o 
   4   0   5        6.05        3.81      2.74 o 
   5   0   5       33.40       35.34      4.99 o 
   6   0   5       18.12        4.23      5.10 o 
   7   0   5        0.76       -0.82      4.83 o 
 -10   1   5       61.39       46.52      9.87 o 
  -9   1   5        9.81        1.91      5.08 o 
  -8   1   5       16.61       12.62      5.38 o 
  -7   1   5        2.69        3.59      3.81 o 
  -6   1   5      503.80      504.99     17.37 o 
  -5   1   5        6.59        2.39      1.85 o 
  -4   1   5      746.18      722.05     12.75 o 
  -3   1   5     1865.26     1899.94     21.96 o 
  -2   1   5      708.87      744.52     12.23 o 
  -1   1   5        0.30       -1.76      1.17 o 
   0   1   5      413.11      408.83      5.99 o 
   1   1   5       68.94       59.08      2.79 o 
   2   1   5      633.44      650.79      9.01 o 
   3   1   5        3.01        2.91      3.73 o 
   4   1   5        2.09        2.35      4.11 o 
   5   1   5       19.06       16.57      6.08 o 
   6   1   5       93.93       88.13     13.00 o 
   7   1   5       28.96       25.52      8.65 o 
 -10   2   5       27.88       17.45      7.52 o 
  -9   2   5       40.09       36.61      8.09 o 
  -8   2   5       50.60       72.58      9.71 o 
  -7   2   5      213.72      216.81      8.43 o 
  -6   2   5        0.37       -0.91      1.81 o 
  -5   2   5        0.62       -1.95      1.53 o 
  -4   2   5      189.78      188.29      5.47 o 
  -3   2   5      375.02      397.95      9.74 o 
  -2   2   5      203.96      191.16      6.54 o 
  -1   2   5      146.53      144.38      5.64 o 
   0   2   5        0.66        1.19      1.52 o 
   1   2   5       73.05       72.20      4.26 o 
   2   2   5      846.53      892.55     25.60 o 
   3   2   5      156.70      164.43     12.20 o 
   4   2   5       11.53        8.17      5.14 o 
   5   2   5        2.45        0.22      4.81 o 
   6   2   5        5.45        5.22      6.06 o 
 -10   3   5        0.31       -3.33      4.86 o 
  -9   3   5       67.19       56.84      9.13 o 
  -8   3   5       21.57       19.62      4.04 o 
  -7   3   5       13.24       10.25      3.19 o 
  -6   3   5       22.97       21.01      3.55 o 
  -5   3   5       40.47       35.69      7.23 o 
  -4   3   5      212.23      221.75      7.62 o 
  -3   3   5      701.46      734.20     13.57 o 
  -2   3   5      212.57      186.89      7.66 o 
  -1   3   5      100.17       92.95      4.93 o 
   0   3   5       16.94       18.26      3.58 o 
   1   3   5      371.10      369.22      9.99 o 
   2   3   5       54.57       45.82      8.21 o 
   3   3   5      238.91      229.79     14.83 o 
   4   3   5       67.89       86.25     12.12 o 
   5   3   5       34.05       33.38      9.83 o 
 -10   4   5       22.10        8.15      6.32 o 
  -9   4   5        8.08       10.05      3.91 o 
  -8   4   5       95.70       87.16      6.76 o 
  -7   4   5      120.25      117.61      9.74 o 
  -6   4   5        0.16       -1.53      1.89 o 
  -5   4   5      452.56      475.74      9.49 o 
  -4   4   5        1.28       -1.36      1.37 o 
  -3   4   5       10.83        6.72      2.49 o 
  -2   4   5      188.12      167.33      6.81 o 
  -1   4   5       93.58       78.11      5.07 o 
   0   4   5      100.62       91.92      9.57 o 
   1   4   5       54.34       56.46      6.58 o 
   2   4   5      173.04      171.93     12.82 o 
   3   4   5      205.19      213.42     14.81 o 
   4   4   5       72.51       91.42     13.12 o 
 -10   5   5        0.59       -1.12      3.66 o 
  -9   5   5       72.65       90.80      8.13 o 
  -8   5   5       17.45       12.87      8.84 o 
  -7   5   5        4.60        3.72      3.05 o 
  -6   5   5      373.12      365.02     10.96 o 
  -5   5   5        0.37       -1.44      1.68 o 
  -4   5   5        0.67        0.50      3.25 o 
  -3   5   5       23.90       25.80      7.99 o 
  -2   5   5       93.53       73.92      4.97 o 
  -1   5   5      143.50      128.19      6.67 o 
   0   5   5       24.97       33.17      4.87 o 
   1   5   5        0.69       -5.03      3.42 o 
   2   5   5       47.88       44.92      9.17 o 
   3   5   5       29.13       33.70      8.47 o 
  -9   6   5       17.68       22.37      7.30 o 
  -8   6   5       64.72       72.87     10.23 o 
  -7   6   5      234.26      252.94     14.77 o 
  -6   6   5        3.46       -0.50      4.19 o 
  -5   6   5      302.63      277.06      8.71 o 
  -4   6   5       54.07       48.79      8.00 o 
  -3   6   5        9.51        7.44      2.97 o 
  -2   6   5        6.78        9.57      3.23 o 
  -1   6   5      108.25       99.77      6.51 o 
   0   6   5      115.48      131.65      7.63 o 
   1   6   5       38.77       40.89      8.97 o 
   2   6   5       10.00       14.26      7.32 o 
  -9   7   5        0.99       -4.92      4.33 o 
  -8   7   5        4.19        6.16      5.80 o 
  -7   7   5       11.51        1.58      4.83 o 
  -6   7   5      117.07      129.80     11.32 o 
  -5   7   5        3.54        0.28      4.41 o 
  -4   7   5       60.03       67.43      9.97 o 
  -3   7   5       28.71       39.58      7.92 o 
  -2   7   5        0.30       -0.18      4.59 o 
  -1   7   5      102.67      106.47     10.23 o 
   0   7   5       30.82       23.21      7.08 o 
  -7   8   5        0.07        4.79      6.02 o 
  -6   8   5       42.99       60.29     10.29 o 
  -5   8   5       50.52       29.23      7.86 o 
  -4   8   5       77.35       89.82     12.54 o 
  -3   8   5        0.18        3.87      5.90 o 
  -2   8   5        0.64       -5.78      5.02 o 
   1 -11   6       86.23       91.38     13.00 o 
   2 -11   6       13.80        7.80      6.24 o 
   3 -11   6        0.50       -2.51      5.34 o 
   4 -11   6       41.44       30.09      8.13 o 
  -2 -10   6        0.03       -5.88      4.29 o 
  -1 -10   6       61.46      104.30     12.80 o 
   0 -10   6      200.94      195.23     13.82 o 
   1 -10   6      208.39      246.56     15.25 o 
   2 -10   6       26.00       25.04      7.46 o 
   3 -10   6      129.64      125.35     10.73 o 
   4 -10   6        9.27        8.93      4.01 o 
   5 -10   6       63.61       55.85     10.95 o 
   6 -10   6       14.36        2.97      7.04 o 
  -4  -9   6        1.89        5.18      5.76 o 
  -3  -9   6        2.55       -3.43      4.65 o 
  -2  -9   6        2.35       -5.30      3.53 o 
  -1  -9   6        0.00       -3.23      3.73 o 
   0  -9   6        7.19        4.13      4.55 o 
   1  -9   6       12.90       10.95      5.30 o 
   2  -9   6       17.60       17.53      6.00 o 
   3  -9   6        9.39       10.63      5.22 o 
   4  -9   6        1.07       -1.53      3.02 o 
   5  -9   6       52.59       74.17     11.58 o 
   6  -9   6       22.19       17.96      7.18 o 
   7  -9   6       22.71       18.82      7.48 o 
  -5  -8   6        0.57       -1.75      5.12 o 
  -4  -8   6       44.05       52.28      9.39 o 
  -3  -8   6       22.40       21.63      6.62 o 
  -2  -8   6      358.27      362.54     17.21 o 
  -1  -8   6      157.82      127.66     10.31 o 
   0  -8   6        6.45        0.92      3.81 o 
   1  -8   6      183.08      172.41     10.87 o 
   2  -8   6      241.75      228.17     12.20 o 
   3  -8   6       21.81       23.05      5.48 o 
   4  -8   6      121.67      113.75      6.63 o 
   5  -8   6      185.09      176.59     13.18 o 
   6  -8   6        0.06       -2.33      4.86 o 
   7  -8   6      105.05      109.34     14.28 o 
  -6  -7   6       75.11      107.41     12.88 o 
  -5  -7   6        0.11       -2.09      4.23 o 
  -4  -7   6        1.77       -1.44      4.09 o 
  -3  -7   6      224.75      237.16     13.44 o 
  -2  -7   6        8.35        9.85      4.67 o 
  -1  -7   6      162.08      167.38     10.67 o 
   0  -7   6      140.89      134.82      9.39 o 
   1  -7   6        6.76        3.11      3.23 o 
   2  -7   6       68.53       57.28      7.18 o 
   3  -7   6        6.17       -1.04      3.07 o 
   4  -7   6        3.48        0.92      4.05 o 
   5  -7   6      204.58      206.62     13.70 o 
   6  -7   6        6.69       -0.64      4.98 o 
   7  -7   6      153.35      157.89     13.00 o 
   8  -7   6        1.15        4.73      6.38 o 
  -7  -6   6       73.50       79.39      9.17 o 
  -6  -6   6       13.00        5.61      3.52 o 
  -5  -6   6       20.94       26.71      4.53 o 
  -4  -6   6       16.70       15.37      3.85 o 
  -3  -6   6      243.54      248.55      8.45 o 
  -2  -6   6      730.48      769.77     21.87 o 
  -1  -6   6      564.23      566.84     18.10 o 
   0  -6   6      178.67      181.42      9.95 o 
   1  -6   6      103.75       89.42      6.88 o 
   2  -6   6       64.13       66.47      7.24 o 
   3  -6   6      427.15      409.82     10.24 o 
   4  -6   6        2.78       -0.72      3.59 o 
   5  -6   6      231.69      244.88     14.30 o 
   6  -6   6       45.25       46.18      8.71 o 
   7  -6   6        0.64        5.50      5.74 o 
   8  -6   6        0.01       -1.44      5.08 o 
  -8  -5   6       11.84       13.21      9.18 o 
  -7  -5   6       96.84      100.07      6.86 o 
  -6  -5   6      138.14      135.25      7.44 o 
  -5  -5   6       72.63       79.73      6.17 o 
  -4  -5   6        0.06       -2.31      2.16 o 
  -3  -5   6        7.13        5.05      2.43 o 
  -2  -5   6     1066.75     1146.74     17.27 o 
  -1  -5   6      124.06      125.62      5.14 o 
   0  -5   6       12.66        8.78      1.73 o 
   1  -5   6       33.37       38.81      3.47 o 
   2  -5   6      190.54      177.45     17.76 o 
   3  -5   6      400.05      380.84      7.42 o 
   4  -5   6      198.09      201.60      7.89 o 
   5  -5   6      177.27      166.01      7.73 o 
   6  -5   6      123.86      126.35      7.33 o 
   7  -5   6       23.86       25.48      5.29 o 
   8  -5   6       10.74       15.11      7.02 o 
  -8  -4   6        3.63        0.75      3.32 o 
  -7  -4   6        0.18       -2.32      2.75 o 
  -6  -4   6       71.98       87.27     10.07 o 
  -5  -4   6       47.32       41.45      7.44 o 
  -4  -4   6       46.98       51.96      7.40 o 
  -3  -4   6      665.28      703.24     18.04 o 
  -2  -4   6      117.55       93.51      6.70 o 
  -1  -4   6     8037.99     8402.64     52.40 o 
   0  -4   6       28.93       36.49      4.65 o 
   1  -4   6       61.34       53.71      5.15 o 
   2  -4   6      234.95      219.94      5.37 o 
   3  -4   6       54.15       45.92      7.08 o 
   4  -4   6       21.92       15.68      6.34 o 
   5  -4   6       94.85       90.14      6.13 o 
   6  -4   6       79.97       83.53      7.33 o 
   7  -4   6       31.45       20.56      5.19 o 
   8  -4   6       19.30       16.26      4.77 o 
  -9  -3   6       65.83       69.56     11.27 o 
  -8  -3   6        2.81       -0.66      4.13 o 
  -7  -3   6       15.83       17.11      6.46 o 
  -6  -3   6       13.94       13.52      5.30 o 
  -5  -3   6        0.66        7.82      4.13 o 
  -4  -3   6       83.84       63.06      6.24 o 
  -3  -3   6     2087.16     2284.16     34.13 o 
  -2  -3   6     2315.15     2379.78     33.26 o 
  -1  -3   6       33.22       20.58      3.63 o 
   0  -3   6       20.32       15.37      3.67 o 
   1  -3   6       39.72       48.99      5.88 o 
   2  -3   6       47.80       53.32      3.88 o 
   3  -3   6       32.31       26.36      4.78 o 
   4  -3   6       83.24       76.91      5.44 o 
   5  -3   6      182.01      193.10      8.50 o 
   6  -3   6       44.92       62.58      6.78 o 
   7  -3   6      271.82      277.04     11.61 o 
   8  -3   6       66.33       82.83      8.88 o 
  -9  -2   6       50.33       54.61     10.69 o 
  -8  -2   6        6.70        2.25      4.79 o 
  -7  -2   6       35.88       45.38      8.29 o 
  -6  -2   6      120.12      122.12      9.69 o 
  -5  -2   6       76.19       66.17      6.76 o 
  -4  -2   6       48.43       47.57      6.24 o 
  -3  -2   6        0.06       -0.58      2.05 o 
  -2  -2   6      856.04      820.86     13.36 o 
  -1  -2   6     1632.82     1694.27     27.81 o 
   0  -2   6       35.98       47.43      5.84 o 
   1  -2   6       85.25       87.35      4.37 o 
   2  -2   6      129.08      130.92      5.67 o 
   3  -2   6      147.63      156.88      6.55 o 
   4  -2   6      153.69      137.84      6.90 o 
   5  -2   6        0.33       -0.03      2.67 o 
   6  -2   6       17.25       11.29      4.07 o 
   7  -2   6        2.78        3.57      4.71 o 
 -10  -1   6        4.58       10.47      7.74 o 
  -9  -1   6      406.25      394.72     19.98 o 
  -8  -1   6        9.49        7.06      5.00 o 
  -7  -1   6      390.42      405.42     17.69 o 
  -6  -1   6       92.63       82.58      7.94 o 
  -5  -1   6      225.03      212.52     11.19 o 
  -4  -1   6      556.60      576.17     17.03 o 
  -2  -1   6      260.96      234.93     10.29 o 
  -1  -1   6        0.16       -0.16      1.99 o 
   0  -1   6        1.21        0.18      1.35 o 
   1  -1   6      244.67      253.80      7.04 o 
   2  -1   6       53.31       51.95      4.07 o 
   3  -1   6        6.06        3.91      3.54 o 
   4  -1   6        9.37        3.56      3.20 o 
   5  -1   6       13.40       11.45      3.83 o 
   6  -1   6        1.41       -1.38      3.09 o 
   7  -1   6       84.75      104.73     16.08 o 
 -10   0   6       53.41       76.30     12.74 o 
  -9   0   6       10.87       16.63      6.40 o 
  -8   0   6        6.62        1.22      4.31 o 
  -7   0   6        1.05       -0.54      3.59 o 
  -6   0   6      211.98      197.07     11.38 o 
  -5   0   6       60.04       65.54      6.56 o 
  -4   0   6      571.56      577.41     17.19 o 
  -3   0   6      484.02      489.18     11.42 o 
  -2   0   6      172.90      164.19      6.12 o 
  -1   0   6     2883.26     2856.45     33.49 o 
   0   0   6      259.01      254.76      5.14 o 
   1   0   6      134.58      131.49      4.72 o 
   2   0   6      471.55      467.68     10.56 o 
   3   0   6        4.51        3.51      2.61 o 
   4   0   6      108.55      115.65      6.52 o 
   5   0   6       37.48       37.21      6.30 o 
   6   0   6       51.40       42.93      9.23 o 
 -10   1   6       16.68       11.78      6.88 o 
  -9   1   6        0.76       -0.80      4.15 o 
  -8   1   6       33.86       22.51      6.62 o 
  -7   1   6      334.51      322.92     15.35 o 
  -6   1   6       18.45       15.73      4.90 o 
  -5   1   6      320.49      296.82      9.13 o 
  -4   1   6      441.07      462.56      8.94 o 
  -3   1   6      247.00      266.45      8.03 o 
  -2   1   6      517.90      537.20     11.40 o 
  -1   1   6      249.77      288.78      8.15 o 
   0   1   6       32.26       26.01      3.42 o 
   1   1   6       17.60       14.16      3.52 o 
   2   1   6      414.60      440.06     18.38 o 
   3   1   6       38.88       38.02      7.82 o 
   4   1   6      361.36      381.46     19.48 o 
   5   1   6       71.77       79.51     12.36 o 
   6   1   6       58.05       45.04     10.21 o 
 -10   2   6       10.91        7.74      6.42 o 
  -9   2   6       30.49       29.13      8.11 o 
  -8   2   6        0.27       -2.83      3.73 o 
  -7   2   6       36.97       35.29      4.84 o 
  -6   2   6      121.45      128.13      6.53 o 
  -5   2   6       12.11        7.21      2.57 o 
  -4   2   6       60.88       56.81      4.59 o 
  -3   2   6      192.97      163.03      6.57 o 
  -2   2   6       10.05        5.10      2.01 o 
  -1   2   6     1129.09     1181.76     17.72 o 
   0   2   6      105.72      105.50      5.37 o 
   1   2   6      194.75      213.72     10.20 o 
   2   2   6        8.72        4.09      4.90 o 
   3   2   6        0.67        0.18      3.97 o 
   4   2   6       17.80       15.67      6.90 o 
   5   2   6       51.15       58.78     11.21 o 
 -10   3   6        5.87        4.01      6.40 o 
  -9   3   6      210.61      215.87     14.48 o 
  -8   3   6       10.13        4.74      3.25 o 
  -7   3   6       41.08       35.76      5.06 o 
  -6   3   6       91.06       89.27      5.59 o 
  -5   3   6        9.49        7.97      2.21 o 
  -4   3   6       29.67       25.39      3.80 o 
  -3   3   6       25.19       19.48      4.77 o 
  -2   3   6        0.56       -0.23      1.85 o 
  -1   3   6      154.00      170.31      7.06 o 
   0   3   6      164.77      143.93      6.77 o 
   1   3   6        0.23       -3.06      2.04 o 
   2   3   6        8.05        9.57      5.30 o 
   3   3   6       12.85       16.53      7.18 o 
   4   3   6       22.59       37.50      9.81 o 
 -10   4   6       33.09       31.86      8.31 o 
  -9   4   6        6.51        5.28      3.80 o 
  -8   4   6       10.28       13.84     11.10 o 
  -7   4   6       14.06       21.17      7.33 o 
  -6   4   6      115.61       99.37      6.09 o 
  -5   4   6      301.74      284.22      7.91 o 
  -4   4   6     1428.89     1555.71     22.81 o 
  -3   4   6      110.45      113.71      6.14 o 
  -2   4   6        0.28        0.48      2.15 o 
  -1   4   6       54.13       41.98      5.76 o 
   0   4   6        5.69        5.76      2.94 o 
   1   4   6      280.93      299.85     16.79 o 
   2   4   6        6.42        9.39      6.00 o 
   3   4   6       30.12       28.45      8.77 o 
 -10   5   6       66.37       78.36      8.21 o 
  -9   5   6      149.21      163.72     12.51 o 
  -8   5   6       78.73       83.27      7.64 o 
  -7   5   6      433.97      468.97     21.15 o 
  -6   5   6      244.85      234.59      9.42 o 
  -5   5   6      171.11      163.84      6.33 o 
  -4   5   6       26.94       28.23      5.04 o 
  -3   5   6        0.92        1.75      2.40 o 
  -2   5   6        0.01        1.09      2.95 o 
  -1   5   6      253.35      226.32      9.18 o 
   0   5   6        9.25        5.57      3.04 o 
   1   5   6        0.26       -4.63      4.63 o 
   2   5   6       48.19       83.92     12.48 o 
  -9   6   6        6.30        5.18      5.62 o 
  -8   6   6        1.47        8.33      5.12 o 
  -7   6   6        5.17        5.56      5.04 o 
  -6   6   6       61.33       60.97      9.75 o 
  -5   6   6       37.06       32.07      4.12 o 
  -4   6   6      293.36      318.27     16.43 o 
  -3   6   6      578.50      595.20     15.02 o 
  -2   6   6       72.34       83.09     10.51 o 
  -1   6   6      134.09      143.71      8.07 o 
   0   6   6       53.23       44.12     12.75 o 
   1   6   6        7.02       14.38      7.80 o 
  -8   7   6       60.64       73.29     11.68 o 
  -7   7   6        8.85        2.25      5.34 o 
  -6   7   6        0.65       -2.65      3.87 o 
  -5   7   6        1.33       -1.38      4.49 o 
  -4   7   6        8.20        7.06      5.24 o 
  -3   7   6       14.21        6.18      5.48 o 
  -2   7   6        7.71       -0.16      5.10 o 
  -1   7   6        0.00        0.82      4.65 o 
   2 -11   7       18.02       18.46      7.90 o 
  -2 -10   7        2.64        0.60      5.36 o 
  -1 -10   7        3.11       -3.03      4.98 o 
   0 -10   7        8.87        7.18      5.94 o 
   1 -10   7       13.64       14.53      6.36 o 
   2 -10   7       19.75       10.67      5.98 o 
   3 -10   7        4.74        5.08      5.10 o 
   4 -10   7       43.05       55.51     11.64 o 
   5 -10   7      150.82      161.16     14.02 o 
  -4  -9   7        4.05       -3.43      5.56 o 
  -3  -9   7        2.99       -1.89      4.65 o 
  -2  -9   7        0.95        3.83      5.52 o 
  -1  -9   7        1.73       -0.42      4.49 o 
   0  -9   7        3.24       -1.12      3.73 o 
   1  -9   7       25.56       28.95      6.88 o 
   2  -9   7        1.01       -1.00      4.11 o 
   3  -9   7        9.09        2.05      4.39 o 
   4  -9   7       65.03       54.19     10.11 o 
   5  -9   7       53.67       67.37     11.36 o 
   6  -9   7        5.54        1.20      6.60 o 
  -5  -8   7       80.75       80.55     12.12 o 
  -4  -8   7      104.65      106.59     10.47 o 
  -3  -8   7       21.56       21.77      6.60 o 
  -2  -8   7        1.78        0.88      4.27 o 
  -1  -8   7        6.49        3.37      4.25 o 
   0  -8   7       31.23       28.21      7.04 o 
   1  -8   7       86.57       93.87     10.11 o 
   2  -8   7       65.75       82.98      9.37 o 
   3  -8   7      116.15      118.15      8.93 o 
   4  -8   7        1.65        3.87      5.14 o 
   5  -8   7       44.70       41.29      8.53 o 
   6  -8   7      240.47      227.20     15.77 o 
   7  -8   7       20.19       26.40      8.47 o 
  -6  -7   7       33.94       17.43      7.30 o 
  -5  -7   7       11.38       12.78      6.22 o 
  -4  -7   7        8.30        8.17      5.12 o 
  -3  -7   7       19.53       13.92      5.58 o 
  -2  -7   7       19.04       25.46      6.18 o 
  -1  -7   7       33.59       35.85      6.98 o 
   0  -7   7      103.43       88.67      7.88 o 
   1  -7   7       12.78        5.64      3.93 o 
   2  -7   7        0.65       -1.73      2.89 o 
   3  -7   7      121.83      129.93     13.07 o 
   4  -7   7       23.76       30.94      7.36 o 
   5  -7   7       12.83       10.09      5.82 o 
   6  -7   7      163.71      158.79     13.04 o 
   7  -7   7        4.01       -2.89      5.48 o 
  -7  -6   7       20.71       22.88     11.53 o 
  -6  -6   7      134.41      133.19      7.85 o 
  -5  -6   7       68.02       84.89     13.72 o 
  -4  -6   7      558.89      567.50     13.76 o 
  -3  -6   7      144.43      141.50      6.83 o 
  -2  -6   7      136.97      144.49      9.93 o 
  -1  -6   7       56.68       44.90      7.10 o 
   0  -6   7       28.10       24.76      5.20 o 
   1  -6   7       17.90       21.07      4.96 o 
   2  -6   7       11.70       10.47      3.69 o 
   3  -6   7      182.26      187.52     12.08 o 
   4  -6   7      145.94      140.76     10.85 o 
   5  -6   7      154.44      163.55     12.14 o 
   6  -6   7        0.01       -0.16      4.49 o 
   7  -6   7       19.54       11.88      6.52 o 
  -8  -5   7        0.02        0.27      4.05 o 
  -7  -5   7        3.50       -0.16      4.61 o 
  -6  -5   7      132.90      124.50     14.78 o 
  -5  -5   7        7.00       12.64      3.76 o 
  -4  -5   7       64.46       68.89      8.47 o 
  -3  -5   7       61.83       61.55      6.34 o 
  -2  -5   7      253.33      232.87      8.52 o 
  -1  -5   7      772.12      816.99     13.77 o 
   0  -5   7      262.04      265.36      6.20 o 
   1  -5   7      618.35      632.20     11.52 o 
   2  -5   7      440.25      450.94      8.42 o 
   3  -5   7      313.80      333.52     10.00 o 
   4  -5   7        2.78        1.47      3.47 o 
   5  -5   7      148.76      158.33      8.08 o 
   6  -5   7        2.84        1.27      3.17 o 
   7  -5   7        9.75        4.75      5.76 o 
  -8  -4   7       28.08       38.84      9.11 o 
  -7  -4   7       26.29       30.03      7.68 o 
  -6  -4   7       21.78       19.08      5.98 o 
  -5  -4   7       17.83       25.74      6.34 o 
  -4  -4   7       40.77       34.69      6.18 o 
  -3  -4   7        0.52        3.69      2.95 o 
  -2  -4   7       73.59       69.31      6.08 o 
  -1  -4   7      563.97      575.58     11.36 o 
   0  -4   7       53.92       47.71      4.98 o 
   1  -4   7       56.51       60.33      5.64 o 
   2  -4   7       16.49       18.74      2.43 o 
   3  -4   7      836.00      938.47     17.05 o 
   4  -4   7       36.40       30.65      4.76 o 
   5  -4   7      217.08      237.71     15.29 o 
   6  -4   7       23.32       29.91      8.03 o 
   7  -4   7       17.24       20.20      5.14 o 
  -9  -3   7        2.02        0.22      4.79 o 
  -8  -3   7        3.10       -0.72      5.26 o 
  -7  -3   7       48.69       53.71      9.05 o 
  -6  -3   7       25.93       32.30      7.08 o 
  -5  -3   7        1.99       -0.04      3.45 o 
  -4  -3   7        2.37        2.43      3.25 o 
  -3  -3   7      108.18      113.65      7.84 o 
  -2  -3   7      379.57      356.54      9.20 o 
  -1  -3   7       20.58       18.94      4.31 o 
   0  -3   7       35.80       40.06      5.92 o 
   1  -3   7      168.02      169.95      6.37 o 
   2  -3   7      264.81      274.70     10.09 o 
   3  -3   7       64.85       58.62      4.88 o 
   4  -3   7       12.66        9.09      3.06 o 
   5  -3   7      213.69      215.15      9.37 o 
   6  -3   7       13.43        9.92      4.28 o 
   7  -3   7       70.21       60.14      7.87 o 
  -9  -2   7      229.14      270.98     17.17 o 
  -8  -2   7       31.89       27.16      7.64 o 
  -7  -2   7      650.47      669.37     23.51 o 
  -6  -2   7      288.91      305.89     15.01 o 
  -5  -2   7       99.84      108.30      8.55 o 
  -4  -2   7       16.06       17.57      4.75 o 
  -3  -2   7       36.30       31.16      4.24 o 
  -2  -2   7      174.91      192.08      9.73 o 
  -1  -2   7        1.10        1.42      2.29 o 
   0  -2   7       52.42       53.92      3.81 o 
   1  -2   7       48.61       41.96      7.50 o 
   2  -2   7      179.90      168.59      6.77 o 
   3  -2   7       23.15       17.06      3.45 o 
   4  -2   7      124.08      114.40      6.56 o 
   5  -2   7       51.61       46.35      7.01 o 
   6  -2   7       40.94       41.81      9.10 o 
   7  -2   7       70.56       83.53     14.09 o 
 -10  -1   7        4.65       -2.11      5.90 o 
  -9  -1   7       36.00       39.64      9.13 o 
  -8  -1   7       12.44       11.21      6.62 o 
  -7  -1   7       62.01       71.20      9.79 o 
  -6  -1   7       26.34       29.09      6.46 o 
  -5  -1   7      263.56      265.74     12.92 o 
  -4  -1   7       10.00       12.96      4.17 o 
  -3  -1   7      220.30      190.80      7.23 o 
  -2  -1   7      231.79      197.83     10.39 o 
  -1  -1   7      350.55      319.77     13.24 o 
   0  -1   7       11.38        5.75      1.98 o 
   1  -1   7      173.00      175.82      6.31 o 
   2  -1   7      389.89      401.31     10.19 o 
   3  -1   7        2.45        2.27      2.46 o 
   4  -1   7       44.20       48.38      5.66 o 
   5  -1   7       72.70       77.96     10.21 o 
   6  -1   7        7.84       -1.35      3.54 o 
 -10   0   7        6.05        6.38      5.66 o 
  -9   0   7        0.43       -3.87      3.99 o 
  -8   0   7       36.96       37.34      8.17 o 
  -7   0   7       80.94       86.95      8.83 o 
  -6   0   7      230.15      241.19     12.98 o 
  -5   0   7      184.40      161.38     10.19 o 
  -4   0   7      383.81      404.16     10.91 o 
  -3   0   7       74.69       69.44      6.80 o 
  -2   0   7      490.87      470.76     16.31 o 
  -1   0   7       86.19       92.19      4.99 o 
   0   0   7        4.32        2.25      1.84 o 
   1   0   7        0.60       -2.29      1.64 o 
   2   0   7       28.75       13.50      5.34 o 
   3   0   7      969.58     1034.33     30.51 o 
   4   0   7       16.98        3.97      4.27 o 
   5   0   7      118.07      121.16     12.28 o 
   6   0   7       59.75       63.86     12.58 o 
 -10   1   7       15.85       10.77      6.66 o 
  -9   1   7        3.21        8.61      5.76 o 
  -8   1   7        3.49        2.33      4.13 o 
  -7   1   7       41.16       41.41      7.50 o 
  -6   1   7       12.66       11.74      4.59 o 
  -5   1   7      100.61       92.39      5.63 o 
  -4   1   7      206.80      184.38      6.10 o 
  -3   1   7      306.44      290.12     24.16 o 
  -2   1   7      156.61      146.03      6.79 o 
  -1   1   7      640.69      617.11     12.88 o 
   0   1   7      350.62      332.60      9.48 o 
   1   1   7        8.15        6.16      4.23 o 
   2   1   7     1204.34     1290.50     33.91 o 
   3   1   7        0.34        3.31      4.71 o 
   4   1   7       33.23       36.55      8.99 o 
   5   1   7        0.33       -4.05      5.12 o 
 -10   2   7        1.66       -5.16      5.24 o 
  -9   2   7      130.63      145.67     12.28 o 
  -8   2   7        4.82        6.66      5.16 o 
  -7   2   7      105.33       98.98      6.38 o 
  -6   2   7      126.90      126.06      6.82 o 
  -5   2   7        6.60        1.55      1.90 o 
  -4   2   7       11.88        7.66      2.22 o 
  -3   2   7       12.75        6.81      2.74 o 
  -2   2   7       61.85       68.04      5.09 o 
  -1   2   7      303.85      295.45      9.32 o 
   0   2   7        2.98        0.32      2.06 o 
   1   2   7      120.29      117.08     10.37 o 
   2   2   7       55.16       41.17      8.41 o 
   3   2   7      107.62      115.60     11.56 o 
   4   2   7        0.43       -0.30      5.64 o 
 -10   3   7       59.48       57.96     11.11 o 
  -9   3   7       17.07       13.42      7.22 o 
  -8   3   7        1.00       -0.56      3.27 o 
  -7   3   7       64.64       71.22      6.88 o 
  -6   3   7       53.48       53.50      5.89 o 
  -5   3   7      266.99      290.14      8.23 o 
  -4   3   7        8.28       11.64      3.21 o 
  -3   3   7       40.47       40.50      5.21 o 
  -2   3   7       26.31       21.95      5.09 o 
  -1   3   7       58.54       61.31     12.33 o 
   0   3   7       26.06       25.88      4.50 o 
   1   3   7       79.26       77.08     11.01 o 
   2   3   7       86.01       80.35     11.88 o 
   3   3   7       48.45       48.99     10.41 o 
 -10   4   7       15.84       10.43      7.10 o 
  -9   4   7       52.77       58.66     10.70 o 
  -8   4   7       34.36       24.99      5.03 o 
  -7   4   7       85.60      105.38      6.89 o 
  -6   4   7      408.45      445.35     13.10 o 
  -5   4   7       55.50       65.88      5.29 o 
  -4   4   7       16.79       20.86      4.25 o 
  -3   4   7       72.57       72.62     12.00 o 
  -2   4   7       94.35       87.18      5.86 o 
  -1   4   7       75.19       62.00      6.16 o 
   0   4   7      258.67      273.18     10.26 o 
   1   4   7       32.79       27.10      7.66 o 
   2   4   7        4.41        4.71      5.68 o 
  -9   5   7       28.92       25.54      8.53 o 
  -8   5   7        1.47       -3.25      3.10 o 
  -7   5   7      103.78      116.24     10.97 o 
  -6   5   7        1.40       -1.48      2.39 o 
  -5   5   7       45.34       40.54      6.36 o 
  -4   5   7        0.37       -1.76      3.24 o 
  -3   5   7       55.27       60.37      6.26 o 
  -2   5   7        6.24        3.26      4.23 o 
  -1   5   7      110.04      111.65     16.77 o 
   0   5   7      134.05      141.82     12.34 o 
   1   5   7        9.13        6.60      6.34 o 
  -8   6   7        0.12       -1.06      5.30 o 
  -7   6   7       37.86       31.50      8.43 o 
  -6   6   7       38.39       44.06      9.29 o 
  -5   6   7      213.96      233.18     13.69 o 
  -4   6   7       63.32       74.49     10.55 o 
  -3   6   7       13.08        9.05      3.82 o 
  -2   6   7        2.45        0.38      3.39 o 
  -1   6   7        0.21       -0.22      3.53 o 
  -6   7   7       20.67        5.88      5.94 o 
  -5   7   7        6.61        2.55      6.02 o 
  -4   7   7        9.28       15.29      7.04 o 
  -1 -10   8        0.03       -4.19      4.43 o 
   0 -10   8       26.49       38.14      8.71 o 
   1 -10   8       26.17       23.23      7.30 o 
   2 -10   8        7.82        1.48      4.79 o 
   3 -10   8       41.96       70.16     10.37 o 
   4 -10   8       19.27        8.04      8.67 o 
  -3  -9   8       60.65       66.23     10.85 o 
  -2  -9   8       23.57       25.22      7.72 o 
  -1  -9   8       18.83       16.87      6.66 o 
   0  -9   8        0.13       -5.30      4.35 o 
   1  -9   8       35.96       47.25      8.35 o 
   2  -9   8        0.00       -2.87      3.55 o 
   3  -9   8        1.74       -0.64      3.75 o 
   4  -9   8        1.30        0.78      5.28 o 
   5  -9   8       13.45       12.18      6.84 o 
  -5  -8   8       11.59       10.29      6.04 o 
  -4  -8   8       12.95        5.60      5.52 o 
  -3  -8   8       76.89       66.37     10.07 o 
  -2  -8   8      118.95      118.33     10.45 o 
  -1  -8   8      207.14      223.35     13.42 o 
   0  -8   8       82.34       83.10     10.13 o 
   1  -8   8      161.12      184.11     11.68 o 
   2  -8   8        7.33       12.24      4.81 o 
   3  -8   8        4.41        8.71      5.76 o 
   4  -8   8       62.65       56.03     10.45 o 
   5  -8   8       52.94       57.44     10.49 o 
   6  -8   8        9.23        9.81      6.64 o 
  -6  -7   8       84.61       91.52     12.44 o 
  -5  -7   8        3.32        3.33      5.80 o 
  -4  -7   8       24.12       32.98      7.62 o 
  -3  -7   8       29.37       42.93      8.09 o 
  -2  -7   8        9.82        7.30      4.94 o 
  -1  -7   8        5.73        9.99      5.36 o 
   0  -7   8        0.00        0.16      3.43 o 
   1  -7   8        1.10       -1.52      3.07 o 
   2  -7   8       43.87       32.86      6.20 o 
   3  -7   8        1.81        0.34      4.33 o 
   4  -7   8       34.72       48.59      9.69 o 
   5  -7   8       14.71       10.93      6.42 o 
   6  -7   8        1.34        3.13      5.68 o 
  -7  -6   8        9.36        5.17      4.22 o 
  -6  -6   8       19.78       19.20      5.00 o 
  -5  -6   8       19.01        8.29      5.48 o 
  -4  -6   8       11.37       10.30      3.75 o 
  -3  -6   8        0.09        1.91      3.81 o 
  -2  -6   8      182.27      165.43     11.03 o 
  -1  -6   8       16.93       18.34      5.24 o 
   0  -6   8      586.35      579.20     18.38 o 
   1  -6   8      605.15      561.90     17.13 o 
   2  -6   8      492.46      528.48     15.79 o 
   3  -6   8      280.30      279.51     15.05 o 
   4  -6   8       67.71       97.76     11.96 o 
   5  -6   8        2.32        2.17      5.50 o 
   6  -6   8        0.03       -1.63      4.92 o 
   7  -6   8        8.94        5.42      6.20 o 
  -8  -5   8       12.87       10.49      5.85 o 
  -7  -5   8       31.36       23.45      5.62 o 
  -6  -5   8       48.78       48.65      8.85 o 
  -5  -5   8        0.43       -5.06      3.37 o 
  -4  -5   8       14.30       15.93      5.52 o 
  -3  -5   8       42.72       46.08      6.80 o 
  -2  -5   8        0.03        2.23      3.27 o 
  -1  -5   8       39.05       44.10      4.45 o 
   0  -5   8       68.76       58.89      4.13 o 
   1  -5   8       44.46       43.28      4.39 o 
   2  -5   8      153.67      143.58      6.72 o 
   3  -5   8       40.02       43.68      9.40 o 
   4  -5   8        2.20       -2.06      2.83 o 
   5  -5   8      269.11      289.40     12.04 o 
   6  -5   8       55.91       67.10     14.34 o 
   7  -5   8      142.97      167.76     13.38 o 
  -8  -4   8       33.16       26.48      8.23 o 
  -7  -4   8        0.00       -4.88      4.49 o 
  -6  -4   8        3.07        5.12      5.22 o 
  -5  -4   8       15.65        9.15      4.81 o 
  -4  -4   8       43.38       45.04      7.14 o 
  -3  -4   8        3.57       -0.96      2.69 o 
  -2  -4   8        5.22        3.70      2.39 o 
   0  -4   8        3.93        0.52      2.85 o 
   1  -4   8      197.24      195.98      7.34 o 
   2  -4   8       92.43       91.46      5.54 o 
   3  -4   8       46.05       40.28      5.04 o 
   4  -4   8        0.26       -1.94      2.56 o 
   5  -4   8        0.20       -2.99      2.77 o 
   6  -4   8       90.50       88.98      8.32 o 
  -9  -3   8       26.07       34.67      9.33 o 
  -8  -3   8       72.04       88.82     12.18 o 
  -7  -3   8      133.55      121.68     11.07 o 
  -6  -3   8      149.05      154.10     11.40 o 
  -5  -3   8      292.24      281.29     13.92 o 
  -4  -3   8      282.47      290.16     13.48 o 
  -3  -3   8      265.97      238.12     11.82 o 
  -2  -3   8        0.06       -0.61      1.83 o 
  -1  -3   8      242.22      261.77     12.14 o 
   0  -3   8       18.23       12.42      3.97 o 
   1  -3   8       12.31        7.79      3.31 o 
   2  -3   8       31.80       41.13     14.58 o 
   3  -3   8       48.93       42.06      5.12 o 
   4  -3   8       29.17       21.26      6.20 o 
   5  -3   8        5.16        4.20      3.28 o 
   6  -3   8        0.26       -1.97      3.68 o 
  -9  -2   8      143.45      142.50     13.02 o 
  -8  -2   8        0.32       -0.96      5.12 o 
  -7  -2   8       62.35       60.63     10.23 o 
  -6  -2   8       66.61       50.42      8.47 o 
  -5  -2   8      203.46      191.71     11.68 o 
  -4  -2   8      159.42      159.29     10.23 o 
  -3  -2   8      456.39      475.83     11.97 o 
  -2  -2   8      304.84      330.40     14.00 o 
  -1  -2   8      152.03      137.27      9.19 o 
   0  -2   8      163.46      146.48      5.87 o 
   1  -2   8       29.38       24.42      3.54 o 
   2  -2   8       51.45       50.92      5.16 o 
   3  -2   8       66.17       59.41      5.21 o 
   4  -2   8       15.68       11.20      5.46 o 
   5  -2   8        0.97       -0.98      3.01 o 
   6  -2   8        0.16       -5.45      4.87 o 
 -10  -1   8        1.08       -3.01      5.16 o 
  -9  -1   8       25.71       38.32      8.99 o 
  -8  -1   8       23.63       19.74      6.94 o 
  -7  -1   8       80.05       93.37      9.49 o 
  -6  -1   8        2.42       -0.12      3.69 o 
  -5  -1   8       48.10       36.85      6.80 o 
  -4  -1   8      137.49      124.58      6.47 o 
  -3  -1   8       42.21       37.60      4.60 o 
  -2  -1   8       11.35        5.26      3.71 o 
  -1  -1   8      268.97      256.27     12.94 o 
   0  -1   8        0.56        0.48      2.85 o 
   1  -1   8       53.72       44.38      7.50 o 
   2  -1   8      112.53      106.23      9.87 o 
   3  -1   8       32.65       29.07      7.36 o 
   4  -1   8       13.06        6.64      5.48 o 
   5  -1   8      105.62      114.11     14.81 o 
 -10   0   8       58.62       53.18     10.57 o 
  -9   0   8        6.97        5.32      6.02 o 
  -8   0   8       23.22       21.55      7.02 o 
  -7   0   8       31.48       25.96      6.74 o 
  -6   0   8        0.20       -2.99      3.01 o 
  -5   0   8        0.20       -3.49      2.53 o 
  -4   0   8       63.17       62.01      5.84 o 
  -3   0   8      202.44      208.45     11.92 o 
  -2   0   8      203.09      190.45     11.32 o 
  -1   0   8      225.03      214.63     12.30 o 
   0   0   8      207.28      205.30     12.40 o 
   1   0   8      507.65      506.41     20.50 o 
   2   0   8      110.15      119.13     11.05 o 
   3   0   8       25.02       28.83      7.84 o 
   4   0   8       27.27       25.04      8.61 o 
   5   0   8       25.09       14.61      7.70 o 
 -10   1   8        0.17       -3.89      5.22 o 
  -9   1   8       34.98       38.00      8.95 o 
  -8   1   8        0.17       -3.53      3.65 o 
  -7   1   8       20.22       21.27      6.50 o 
  -6   1   8        7.14        8.69      4.63 o 
  -5   1   8        0.71       -1.54      1.99 o 
  -4   1   8       24.87       27.28      3.37 o 
  -3   1   8        2.61       -0.30      2.31 o 
  -2   1   8       24.17       16.87      3.44 o 
  -1   1   8        4.27        4.06      2.79 o 
   0   1   8       35.09       33.66      4.60 o 
   1   1   8      126.38      147.20     11.88 o 
   2   1   8      111.47      129.12     11.78 o 
   3   1   8      193.63      213.76     15.63 o 
   4   1   8       45.25       63.44     11.86 o 
 -10   2   8       27.63       40.65      9.83 o 
  -9   2   8       44.43       53.16      9.75 o 
  -8   2   8       12.36       10.05      5.50 o 
  -7   2   8        9.82        3.63      4.37 o 
  -6   2   8       45.47       35.04      5.19 o 
  -5   2   8       91.18       91.86      4.99 o 
  -4   2   8       37.38       33.11      4.63 o 
  -3   2   8        2.75        2.91      2.47 o 
  -2   2   8       15.33        8.63      3.04 o 
  -1   2   8       29.01       31.82      5.56 o 
   0   2   8        6.18        0.96      5.38 o 
   1   2   8       25.29       19.84      7.22 o 
   2   2   8        3.76        0.74      4.77 o 
   3   2   8        0.22       -1.46      5.68 o 
  -9   3   8      152.82      153.72     12.80 o 
  -8   3   8       64.76       72.00      7.64 o 
  -7   3   8      101.21       98.72      7.60 o 
  -6   3   8       65.23       69.67      6.88 o 
  -5   3   8       56.07       46.39      4.69 o 
  -4   3   8      219.49      234.75      9.45 o 
  -3   3   8        0.07       -2.01      3.59 o 
  -2   3   8       21.65       12.82      3.51 o 
  -1   3   8      103.24       98.81      6.35 o 
   0   3   8      164.14      186.98     13.80 o 
   1   3   8        1.07        1.22      5.84 o 
   2   3   8       31.96       32.36      9.19 o 
  -9   4   8        2.17        2.69      3.86 o 
  -8   4   8       21.95       23.87      5.13 o 
  -7   4   8      149.43      143.25      8.25 o 
  -6   4   8        1.47        0.69      2.65 o 
  -5   4   8      227.56      238.96      8.35 o 
  -4   4   8      118.10      126.28      7.45 o 
  -3   4   8       12.89       11.43      8.50 o 
  -2   4   8       41.33       38.71      5.56 o 
  -1   4   8       11.64        7.53      3.67 o 
   0   4   8        2.52       -1.52      4.57 o 
   1   4   8       11.81       17.65      6.82 o 
  -8   5   8        4.97        1.79      3.72 o 
  -7   5   8        4.82       -0.12      3.26 o 
  -6   5   8       10.17        7.57      3.01 o 
  -5   5   8       13.41       12.91      3.46 o 
  -4   5   8       28.46       24.75      5.03 o 
  -3   5   8        0.83        0.26      3.11 o 
  -2   5   8       53.97       69.03      8.17 o 
  -1   5   8        5.93        9.77      6.66 o 
  -7   6   8        9.15       10.23      6.16 o 
  -6   6   8        6.44        0.20      4.88 o 
  -5   6   8        3.79        7.54      5.58 o 
  -4   6   8       45.28       58.88     10.45 o 
  -3   6   8       16.88        9.61      6.06 o 
  -1 -10   9       59.03       59.28     11.34 o 
   0 -10   9        0.51       -0.10      5.58 o 
   1 -10   9       19.84       21.55      7.30 o 
   2 -10   9       23.70       11.92      6.08 o 
  -3  -9   9       92.10      118.59     14.04 o 
  -2  -9   9       10.24        9.09      5.84 o 
  -1  -9   9       39.94       53.22      9.39 o 
   0  -9   9       85.40      115.46     12.48 o 
   1  -9   9        2.53        6.58      4.98 o 
   2  -9   9       68.73       82.72     10.13 o 
   3  -9   9       33.62       32.96      8.43 o 
   4  -9   9        1.53        3.75      5.76 o 
  -5  -8   9       22.11       42.87      9.63 o 
  -4  -8   9       78.95      100.19     13.14 o 
  -3  -8   9      131.87      116.28     11.09 o 
  -2  -8   9       33.78       38.04      8.13 o 
  -1  -8   9       17.53       19.60      6.34 o 
   0  -8   9        1.68       -1.50      3.83 o 
   1  -8   9       16.68       19.92      6.04 o 
   2  -8   9       12.32       12.58      5.00 o 
   3  -8   9      144.10      137.89     12.22 o 
   4  -8   9        0.97        4.07      5.38 o 
   5  -8   9       41.90       45.94      9.95 o 
  -6  -7   9       28.60       38.84      9.67 o 
  -5  -7   9       55.41       43.94      9.51 o 
  -4  -7   9       37.81       35.49      8.55 o 
  -3  -7   9       12.09       15.81      6.42 o 
  -2  -7   9      235.96      233.86     14.06 o 
  -1  -7   9      133.04      151.05     10.85 o 
   0  -7   9        0.16        3.57      4.01 o 
   1  -7   9       21.14       30.27      6.16 o 
   3  -7   9       23.90       25.92      7.32 o 
   4  -7   9      148.21      140.96     12.20 o 
   5  -7   9       30.92       27.55      7.80 o 
   6  -7   9       11.42       17.49      8.33 o 
  -7  -6   9       24.28       24.08     10.34 o 
  -6  -6   9        7.01        4.79      3.92 o 
  -5  -6   9       16.41       14.97      4.78 o 
  -4  -6   9        1.99        0.96      2.94 o 
  -3  -6   9       12.80        9.41      5.08 o 
  -2  -6   9      871.05      809.63     24.78 o 
  -1  -6   9       35.48       28.69      6.34 o 
   0  -6   9      125.25      123.52      9.11 o 
   1  -6   9       29.34       32.62      5.66 o 
   2  -6   9       51.24       46.58      8.00 o 
   3  -6   9      132.50      118.19     10.19 o 
   4  -6   9       61.47       77.66     11.03 o 
   5  -6   9      169.84      188.85     13.80 o 
   6  -6   9        0.37        1.22      5.42 o 
  -7  -5   9        3.54        3.57      6.00 o 
  -6  -5   9        5.59        0.36      5.50 o 
  -5  -5   9        0.51       -2.47      3.99 o 
  -4  -5   9      234.35      229.07     12.74 o 
  -3  -5   9      383.30      392.94     15.97 o 
  -2  -5   9      864.04      867.43     22.91 o 
  -1  -5   9      140.50      145.27      6.84 o 
   0  -5   9       16.69       19.02      5.08 o 
   1  -5   9        5.93        4.23      2.56 o 
   2  -5   9        7.49        7.67      3.05 o 
   3  -5   9       37.67       29.36     13.06 o 
   4  -5   9      115.04      125.94      7.40 o 
   5  -5   9       11.87       10.28      4.21 o 
   6  -5   9       64.98       83.48     12.00 o 
  -8  -4   9       12.51       12.20      7.62 o 
  -7  -4   9       95.35      121.56     13.64 o 
  -6  -4   9       24.85       26.10      7.36 o 
  -5  -4   9       57.48       55.69      8.77 o 
  -4  -4   9      308.69      321.68     15.15 o 
  -3  -4   9      404.37      411.42     16.35 o 
  -2  -4   9       56.52       50.92      5.59 o 
  -1  -4   9       51.25       49.15      7.30 o 
   0  -4   9        1.46        1.93      3.59 o 
   1  -4   9        4.68        1.33      2.13 o 
   2  -4   9       23.99       19.47      6.60 o 
   3  -4   9       71.50       72.67      6.02 o 
   4  -4   9      115.31      113.21      7.20 o 
   5  -4   9       14.31        9.77      6.39 o 
   6  -4   9        1.21        1.40      4.27 o 
  -9  -3   9        4.77        6.28      7.42 o 
  -8  -3   9       57.63       53.63     10.73 o 
  -7  -3   9        0.28       -3.15      4.57 o 
  -6  -3   9       10.33       12.48      6.46 o 
  -5  -3   9       21.40       23.31      6.46 o 
  -4  -3   9       94.96       91.97      8.55 o 
  -3  -3   9      177.30      166.08      7.58 o 
  -2  -3   9       80.40       79.85      7.60 o 
  -1  -3   9      103.86       95.11      8.19 o 
   0  -3   9       55.21       58.78      6.70 o 
   1  -3   9      529.64      493.71     12.00 o 
   2  -3   9      138.90      117.99      7.14 o 
   3  -3   9       35.48       32.00      4.80 o 
   4  -3   9        3.42        0.46      2.97 o 
   5  -3   9       26.71       18.73     10.83 o 
  -9  -2   9       28.60       38.66     10.41 o 
  -8  -2   9       90.55      107.07     11.15 o 
  -7  -2   9      175.50      184.09     13.26 o 
  -6  -2   9        3.94        9.73      5.18 o 
  -5  -2   9      360.17      382.04     17.05 o 
  -4  -2   9       64.05       55.65     15.23 o 
  -3  -2   9       90.08       90.88      5.88 o 
  -2  -2   9       69.54       63.80      8.87 o 
  -1  -2   9      188.33      171.39     11.11 o 
   0  -2   9      182.03      169.43     11.19 o 
   1  -2   9       73.87       51.10      8.29 o 
   2  -2   9      219.24      206.92     13.78 o 
   3  -2   9        4.70       -0.66      3.93 o 
   4  -2   9        0.18       -3.55      3.97 o 
   5  -2   9       15.90       11.94      6.84 o 
  -9  -1   9       18.20       28.61      8.87 o 
  -8  -1   9        0.67       -4.45      4.05 o 
  -7  -1   9      157.63      157.77     12.10 o 
  -6  -1   9        1.13        4.71      4.63 o 
  -5  -1   9       14.98       15.93      5.36 o 
  -4  -1   9      292.11      296.70     19.30 o 
  -3  -1   9       97.25      108.62      9.17 o 
  -2  -1   9      207.75      220.32     12.76 o 
  -1  -1   9        3.94        2.73      3.45 o 
   0  -1   9        4.38       -0.94      3.63 o 
   1  -1   9      329.96      338.35     17.21 o 
   2  -1   9        4.51        7.94      5.50 o 
   3  -1   9      227.75      229.29     15.95 o 
   4  -1   9       35.79       33.95      8.97 o 
  -9   0   9       44.14       52.16     10.77 o 
  -8   0   9        6.67        5.52      5.64 o 
  -7   0   9        1.02       -2.77      3.39 o 
  -6   0   9       37.09       32.34      7.22 o 
  -5   0   9        7.29        3.86      2.97 o 
  -4   0   9       89.17       92.80      6.16 o 
  -3   0   9       31.05       32.06      6.70 o 
  -2   0   9      160.06      136.92     10.45 o 
  -1   0   9        1.17       -1.02      3.53 o 
   0   0   9        0.63       -3.91      3.75 o 
   1   0   9       26.54       22.91      6.94 o 
   2   0   9       42.52       50.78     10.09 o 
   3   0   9       17.87        9.81      6.58 o 
   4   0   9        9.93       16.87      7.52 o 
  -9   1   9        8.27        5.40      5.62 o 
  -8   1   9        0.21       -2.21      4.07 o 
  -7   1   9        1.59       -2.33      3.97 o 
  -6   1   9       31.25       32.72      7.32 o 
  -5   1   9        0.00       -1.62      2.14 o 
  -4   1   9        5.67        3.90      2.29 o 
  -3   1   9        0.01       -0.95      2.25 o 
  -2   1   9      112.89      111.49     13.29 o 
  -1   1   9       11.14        6.15      3.08 o 
   0   1   9      137.86      143.02     11.76 o 
   1   1   9       27.35       23.29      7.40 o 
   2   1   9       26.64       27.12      8.13 o 
   3   1   9        8.70       17.21      8.45 o 
  -9   2   9       29.03       33.95      8.85 o 
  -8   2   9       65.04       79.81     11.72 o 
  -7   2   9       97.13      107.39     10.65 o 
  -6   2   9       19.57       16.56      4.38 o 
  -5   2   9      631.72      687.67     13.85 o 
  -4   2   9       10.95        5.98      3.28 o 
  -3   2   9        7.49        5.06      3.10 o 
  -2   2   9       50.74       37.69      5.34 o 
  -1   2   9       49.29       40.84      5.28 o 
   0   2   9        2.97       -1.85      3.97 o 
   1   2   9        4.26        5.18      5.22 o 
   2   2   9        2.69       -0.16      5.98 o 
  -9   3   9        2.87       -3.97      4.98 o 
  -8   3   9       39.06       50.28      8.29 o 
  -7   3   9      251.71      228.03     10.61 o 
  -6   3   9      159.24      153.99      7.01 o 
  -5   3   9       81.79       96.74      6.81 o 
  -4   3   9      247.72      288.40     11.14 o 
  -3   3   9      212.49      221.02      9.80 o 
  -2   3   9       34.08       38.72      6.18 o 
  -1   3   9      241.07      227.99     15.15 o 
   0   3   9        0.10       -1.73      4.51 o 
   1   3   9       27.45       20.08      8.04 o 
  -8   4   9       62.84       73.76     11.72 o 
  -7   4   9       64.11       70.48      7.74 o 
  -6   4   9        9.17        6.97      3.03 o 
  -5   4   9       53.20       53.55      5.46 o 
  -4   4   9        3.36        4.67      3.68 o 
  -3   4   9       88.93      105.88      7.98 o 
  -2   4   9        5.37        5.21      3.70 o 
  -1   4   9        0.41       -2.49      5.42 o 
  -7   5   9       13.58       10.90      4.55 o 
  -6   5   9       17.70       10.62      3.62 o 
  -5   5   9        0.11       -3.59      2.39 o 
  -4   5   9        0.03        4.21      3.60 o 
  -3   5   9       41.78       58.49      7.30 o 
  -2  -9  10       45.37       60.21     11.23 o 
  -1  -9  10       53.45       53.06      9.87 o 
   0  -9  10        0.28       -1.12      5.00 o 
   1  -9  10        7.85        6.74      4.90 o 
   3  -9  10       14.79       17.37      8.25 o 
  -4  -8  10       49.18       53.31     10.39 o 
  -3  -8  10       54.34       68.75     11.17 o 
  -2  -8  10       84.98       79.71     11.23 o 
  -1  -8  10      136.57      141.10     11.48 o 
   0  -8  10      132.08      134.96     10.89 o 
   1  -8  10       66.49       58.88      8.43 o 
   3  -8  10       33.05       28.89      8.97 o 
   4  -8  10        4.45        3.87      5.48 o 
  -5  -7  10        9.63        5.10      5.88 o 
  -4  -7  10        0.10       -1.65      5.42 o 
  -3  -7  10        0.99       -6.35      4.23 o 
  -2  -7  10        1.03       -5.08      4.11 o 
  -1  -7  10       67.00       67.99      9.65 o 
   0  -7  10        0.36        0.80      3.87 o 
   1  -7  10        0.19       -0.42      3.85 o 
   2  -7  10        0.55       -2.01      4.45 o 
   3  -7  10       36.57       32.54      8.61 o 
   4  -7  10        6.22       -0.60      5.54 o 
   5  -7  10       57.48       72.36     10.91 o 
  -6  -6  10        0.40       -0.11      4.10 o 
  -5  -6  10        0.66       -1.08      4.90 o 
  -2  -6  10       43.34       60.35     10.01 o 
  -1  -6  10        2.69       -0.72      4.05 o 
   0  -6  10       47.16       56.76      8.17 o 
   2  -6  10      368.69      341.66     16.35 o 
   3  -6  10        0.47       -1.91      3.89 o 
   4  -6  10       63.20       78.64     10.57 o 
   5  -6  10        1.47       -4.47      5.42 o 
  -7  -5  10       59.78       84.72     12.36 o 
  -6  -5  10        8.78       13.80      6.54 o 
  -5  -5  10        0.14       -6.14      4.09 o 
  -4  -5  10        1.47        0.94      4.55 o 
  -3  -5  10        0.54       -0.62      3.71 o 
  -2  -5  10        0.50       -0.83      2.51 o 
  -1  -5  10      125.63      129.53     13.90 o 
   0  -5  10      137.38      144.87     10.37 o 
   1  -5  10       41.36       33.15      7.10 o 
   2  -5  10        5.35        2.72      3.05 o 
   3  -5  10        7.01        1.32      3.16 o 
   4  -5  10        1.08        1.81      3.57 o 
   5  -5  10       65.96       86.83     11.36 o 
  -8  -4  10       44.82       57.98     11.11 o 
  -7  -4  10        0.57       -0.84      5.84 o 
  -6  -4  10        9.50        4.79      5.96 o 
  -5  -4  10        3.06        2.43      4.90 o 
  -4  -4  10        0.30        0.30      4.03 o 
  -3  -4  10      344.84      352.49     16.29 o 
  -2  -4  10       51.19       50.11      5.81 o 
  -1  -4  10      110.73       99.17      8.99 o 
   0  -4  10        7.08        8.85      3.02 o 
   1  -4  10       36.19       40.59      4.85 o 
   2  -4  10       33.95       24.67      7.86 o 
   3  -4  10        0.07       -2.22      2.91 o 
   4  -4  10        7.83        0.20      4.86 o 
   5  -4  10       12.20        5.94      6.40 o 
  -8  -3  10      132.81      154.28     14.04 o 
  -7  -3  10       68.91       86.81     12.28 o 
  -6  -3  10      251.08      262.19     15.43 o 
  -5  -3  10       14.38        5.74      5.42 o 
  -4  -3  10       68.74       72.67      9.69 o 
  -3  -3  10       33.02       35.94      8.41 o 
  -2  -3  10       41.76       36.13      7.14 o 
  -1  -3  10       16.42        7.08      4.94 o 
   0  -3  10      183.70      185.29     12.46 o 
   1  -3  10        6.76        0.32      4.07 o 
   2  -3  10      112.77      104.08     10.11 o 
   3  -3  10      112.09      101.23     12.58 o 
   4  -3  10        9.03        3.01      5.50 o 
  -8  -2  10       15.89        7.92      7.36 o 
  -7  -2  10        2.90        3.47      4.73 o 
  -6  -2  10       22.22       32.66      8.21 o 
  -5  -2  10        7.44        7.32      4.88 o 
  -4  -2  10      128.64      119.73      7.18 o 
  -3  -2  10      145.25      156.13     11.26 o 
  -2  -2  10      830.28      858.24     26.34 o 
  -1  -2  10      255.13      251.88     14.44 o 
   0  -2  10       48.07       46.02      8.53 o 
   1  -2  10       24.36       24.60      7.36 o 
   2  -2  10      146.18      133.85     11.98 o 
   3  -2  10      158.63      152.29     13.36 o 
   4  -2  10       25.80       28.81      8.83 o 
  -9  -1  10        6.04       -0.26      6.10 o 
  -8  -1  10        2.31       -0.26      5.50 o 
  -7  -1  10        4.76       12.76      6.24 o 
  -6  -1  10        0.07       -1.44      4.55 o 
  -5  -1  10        7.48        9.51      5.24 o 
  -4  -1  10       70.03       74.22      7.05 o 
  -3  -1  10       34.25       14.34      5.80 o 
  -2  -1  10        1.90       -3.33      4.01 o 
  -1  -1  10        0.09       -2.67      3.77 o 
   0  -1  10        4.09        3.63      4.25 o 
   1  -1  10      397.88      415.93     20.26 o 
   2  -1  10      121.47      128.72     12.58 o 
   3  -1  10       23.98       15.69      7.88 o 
  -9   0  10        2.09       -5.22      5.80 o 
  -8   0  10       17.68       15.29      7.00 o 
  -7   0  10        0.00       -4.94      4.03 o 
  -6   0  10       64.92       69.35     10.11 o 
  -5   0  10       78.39       49.48     15.22 o 
  -4   0  10        1.50       -1.31      2.29 o 
  -3   0  10       50.25       55.89      9.29 o 
  -2   0  10      156.26      153.56     11.98 o 
  -1   0  10        9.04        2.87      4.35 o 
   0   0  10       69.15       59.95      9.83 o 
   1   0  10       12.93       15.53      6.38 o 
   2   0  10      121.19      130.58     12.74 o 
   3   0  10        0.20        0.04      5.98 o 
  -9   1  10        2.47       -4.67      5.08 o 
  -8   1  10       33.82       48.43     10.17 o 
  -7   1  10        1.76        2.25      5.08 o 
  -6   1  10       92.17      102.44     12.22 o 
  -5   1  10        5.20        0.71      2.63 o 
  -3   1  10        3.70       -1.81      3.69 o 
  -2   1  10       21.51       14.32      6.38 o 
  -1   1  10        0.00       -3.29      4.07 o 
   0   1  10        0.85       -0.72      4.07 o 
   1   1  10       13.90        9.97      6.10 o 
   2   1  10        1.06        6.24      6.32 o 
  -8   2  10        0.00        3.35      5.84 o 
  -7   2  10       30.53       21.33      7.38 o 
  -6   2  10       28.75       28.96      7.75 o 
  -5   2  10        9.61        8.34      2.94 o 
  -4   2  10       35.16       46.22     11.11 o 
  -3   2  10       27.05       23.24      4.86 o 
  -2   2  10       15.00        4.87      3.74 o 
  -1   2  10      294.96      301.88     17.82 o 
   0   2  10       24.34       16.81      6.86 o 
   1   2  10       28.46       40.63      9.97 o 
  -8   3  10       53.48       75.47     12.24 o 
  -7   3  10        7.30        9.28      4.16 o 
  -6   3  10      116.39      117.33      7.78 o 
  -5   3  10       60.44       64.65      5.96 o 
  -4   3  10       63.19       73.05      7.68 o 
  -3   3  10        7.47        7.66      4.69 o 
  -2   3  10       34.13       28.74      8.42 o 
  -1   3  10        1.10       -0.76      5.10 o 
  -6   4  10        7.01        2.98      3.08 o 
  -5   4  10       39.47       32.49      5.37 o 
  -4   4  10       38.37       29.16      6.88 o 
  -3   4  10        9.53       10.48      4.32 o 
  -1  -9  11       57.60       54.29     10.05 o 
   0  -9  11      109.38      115.32     11.01 o 
  -3  -8  11       30.02       24.44      8.91 o 
  -2  -8  11        4.38       -3.41      5.36 o 
  -1  -8  11       24.59       21.83      7.60 o 
   0  -8  11        7.73        9.53      5.70 o 
   2  -8  11       12.19       10.55      7.14 o 
   3  -8  11        9.95       12.04      6.24 o 
  -5  -7  11       15.56       15.49      8.04 o 
  -4  -7  11        2.08        0.82      5.86 o 
  -3  -7  11       44.40       34.81      9.37 o 
  -2  -7  11        1.39       -5.52      4.25 o 
  -1  -7  11       27.94       13.44      6.48 o 
   0  -7  11        9.77       18.56      6.04 o 
   2  -7  11       31.82       26.02      7.70 o 
   3  -7  11        5.66        8.17      6.14 o 
  -1  -6  11        0.51       -3.47      4.47 o 
   0  -6  11        9.97       11.44      5.16 o 
   1  -6  11        4.66        2.15      3.85 o 
   2  -6  11        9.13       11.72      5.54 o 
   3  -6  11        2.45        2.87      4.88 o 
   4  -6  11        2.78        0.76      5.68 o 
  -6  -5  11       14.19       32.82      8.71 o 
  -5  -5  11       16.82       31.34      8.27 o 
  -4  -5  11        0.37        2.81      5.30 o 
  -3  -5  11       25.37       37.18      7.72 o 
  -2  -5  11       11.38       10.46      3.68 o 
  -1  -5  11       68.94      101.21      7.69 o 
   0  -5  11       14.43       11.56      5.50 o 
   1  -5  11       15.02       16.50      5.02 o 
   2  -5  11        0.00       -0.14      4.71 o 
   3  -5  11        0.04       -5.90      4.71 o 
  -7  -4  11        3.18        5.72      6.50 o 
  -6  -4  11       53.57       71.44     10.83 o 
  -5  -4  11       74.70       83.28     11.36 o 
  -4  -4  11      226.45      233.14     14.73 o 
  -3  -4  11       31.36       36.38      5.39 o 
  -2  -4  11       12.59       13.63      4.10 o 
  -1  -4  11        1.03       -5.06      3.37 o 
   0  -4  11        0.27       -1.16      3.69 o 
   1  -4  11       12.97       10.11      5.32 o 
   2  -4  11        0.44       -2.05      3.81 o 
   3  -4  11        0.28       -4.53      4.41 o 
  -8  -3  11        0.52       -0.92      6.12 o 
  -7  -3  11       30.25       27.91      8.33 o 
  -6  -3  11       33.24       42.97      9.25 o 
  -5  -3  11       29.43       29.77      7.94 o 
  -4  -3  11       32.01       43.96      6.87 o 
  -3  -3  11       83.62       80.22      7.52 o 
  -2  -3  11        4.42        0.08      4.19 o 
  -1  -3  11      140.08      141.18     11.50 o 
   0  -3  11       96.96      100.79     10.41 o 
   1  -3  11      244.13      255.27     15.83 o 
   2  -3  11       49.73       52.72     10.01 o 
   3  -3  11        1.53       -3.61      4.71 o 
  -8  -2  11        7.13        1.26      5.90 o 
  -7  -2  11        9.62       17.19      7.16 o 
  -6  -2  11        0.17       -0.54      3.97 o 
  -5  -2  11       40.79       44.74      8.97 o 
  -4  -2  11       78.77       81.76      7.85 o 
  -3  -2  11       16.41       17.82      4.20 o 
  -2  -2  11        0.02       -1.40      4.37 o 
  -1  -2  11       28.60       13.84      5.92 o 
   0  -2  11        4.72        2.53      4.81 o 
   1  -2  11       63.24       52.10     10.01 o 
   2  -2  11       67.13       50.44     10.37 o 
   3  -2  11        1.64       -2.23      5.22 o 
  -8  -1  11        1.10        2.27      5.90 o 
  -7  -1  11       54.70       60.49     10.91 o 
  -6  -1  11       31.34       24.90      7.60 o 
  -5  -1  11       18.37        9.54      6.62 o 
  -4  -1  11       25.07       24.63      4.75 o 
  -3  -1  11       14.49       11.40      6.70 o 
  -2  -1  11        6.49       -1.46      4.03 o 
  -1  -1  11       39.20       22.95      7.18 o 
   0  -1  11       10.55        7.16      5.52 o 
   1  -1  11       22.84       17.61      7.16 o 
   2  -1  11       35.10       34.65      9.15 o 
  -8   0  11       96.76       95.92     13.56 o 
  -7   0  11       51.49       52.34     10.05 o 
  -6   0  11      193.85      225.28     15.19 o 
  -5   0  11        2.69        0.61      2.80 o 
  -4   0  11        8.16        5.57      3.46 o 
  -3   0  11       47.92       55.91     10.09 o 
  -2   0  11        0.02       -3.89      4.01 o 
  -1   0  11       44.12       43.96      9.23 o 
   0   0  11        9.98        7.86      5.56 o 
   1   0  11        4.58        2.35      6.02 o 
  -8   1  11       28.47       35.21      9.03 o 
  -7   1  11        0.36       -1.46      5.34 o 
  -6   1  11       21.65       27.84     13.54 o 
  -5   1  11       10.89       14.62      5.98 o 
  -3   1  11        0.15        5.02      5.66 o 
  -2   1  11       46.24       50.12      9.71 o 
  -1   1  11       31.84       34.97      8.59 o 
   0   1  11        0.25        1.00      5.14 o 
  -7   2  11        0.01       -1.75      4.79 o 
  -6   2  11       83.33       79.49     11.06 o 
  -5   2  11       26.73       28.12      5.52 o 
  -4   2  11        1.66       -1.08      4.20 o 
  -3   2  11       24.56       22.24      5.26 o 
  -2   2  11        0.53        1.14      5.86 o 
  -1   2  11       13.78       21.35      8.61 o 
  -5   3  11        7.75       12.89      4.04 o 
  -4   3  11       37.19       48.49      7.14 o 
  -2  -8  12      139.79      149.52     16.59 o 
  -1  -8  12        0.21        5.02      5.80 o 
   0  -8  12        9.16       15.65      6.90 o 
  -4  -7  12      237.53      279.11     20.34 o 
  -3  -7  12       77.11       95.76     14.55 o 
  -2  -7  12       33.15       50.22     10.57 o 
  -1  -7  12       11.06        9.85      6.70 o 
   1  -7  12        1.79        2.37      4.19 o 
   2  -7  12        5.10       -3.17      5.04 o 
  -6  -5  12        5.94        9.81      7.32 o 
  -5  -5  12       13.94       18.08      7.36 o 
  -4  -5  12       57.53       82.62     12.18 o 
  -3  -5  12        3.99       11.94      6.34 o 
  -2  -5  12       16.97       29.00      5.62 o 
   0  -5  12        6.13       -3.35      4.59 o 
   1  -5  12       14.93        5.20      6.02 o 
   2  -5  12        5.04        0.06      5.40 o 
  -6  -4  12       18.84       13.44      7.18 o 
  -5  -4  12       28.78       24.09      8.61 o 
  -4  -4  12       13.66       18.16      7.26 o 
  -3  -4  12       58.31       81.03     21.30 o 
  -2  -4  12       91.40      106.78      9.23 o 
  -1  -4  12       22.04       19.48      6.64 o 
   0  -4  12       27.20       18.74      7.26 o 
   1  -4  12       86.24       96.60     13.20 o 
   2  -4  12        3.18        7.10      6.16 o 
  -7  -3  12        2.07       -1.26      5.42 o 
  -6  -3  12        2.75        3.55      5.22 o 
  -5  -3  12       13.55        4.51      5.42 o 
  -4  -3  12       28.01       26.44      5.60 o 
  -3  -3  12       72.04       74.33      7.71 o 
  -2  -3  12        0.43       -4.71      4.83 o 
  -1  -3  12        0.31        0.38      5.36 o 
   0  -3  12       22.62       19.40      7.50 o 
   1  -3  12       95.29       85.42     12.50 o 
   2  -3  12        1.94       -1.89      4.92 o 
  -7  -2  12        7.38        4.51      5.36 o 
  -6  -2  12       13.98       12.16      6.48 o 
  -5  -2  12        1.46       -3.05      5.02 o 
  -4  -2  12        3.98        3.13      3.39 o 
  -3  -2  12       27.09       21.02      5.53 o 
  -2  -2  12       45.01       41.63      9.21 o 
  -1  -2  12        6.25        4.63      5.30 o 
   0  -2  12       25.84       16.19      6.94 o 
   1  -2  12       13.42       15.67      7.24 o 
  -7  -1  12        1.64       -3.07      5.14 o 
  -6  -1  12       44.20       42.83      9.31 o 
  -5  -1  12       49.14       55.32     12.14 o 
  -4  -1  12       50.91       60.29      7.71 o 
  -3  -1  12        1.21       -6.98      4.71 o 
  -2  -1  12       46.66       60.85     10.61 o 
  -1  -1  12       14.93       17.65      7.42 o 
   0  -1  12        1.32        2.59      5.80 o 
  -7   0  12       33.82       45.62      9.79 o 
  -6   0  12       10.50        2.05      5.66 o 
  -5   0  12      231.60      233.22     11.11 o 
  -4   0  12       35.56       28.48      5.47 o 
  -3   0  12        2.59        1.28      5.14 o 
  -2   0  12       15.91       17.21      7.34 o 
  -1   0  12        6.49        4.57      6.18 o 
  -6   1  12       51.23       32.89     14.33 o 
  -5   1  12       12.39        8.23      4.74 o 
  -3   1  12        0.00       -1.50      5.24 o 
  -2   1  12       47.33       47.65     10.09 o 
  -4  -5  13       22.10       28.53      8.55 o 
  -3  -5  13       42.88       42.45     10.61 o 
  -2  -5  13       62.52       78.27     14.27 o 
   0  -5  13       68.87      109.84     13.44 o 
  -5  -4  13        4.42       16.35      8.13 o 
  -4  -4  13        0.90       -1.79      4.65 o 
  -3  -4  13       13.40        7.70      4.10 o 
  -2  -4  13        6.72       14.20      4.53 o 
  -1  -4  13        0.05       -4.29      5.06 o 
   0  -4  13       10.58        4.47      6.52 o 
  -5  -3  13        7.27        1.28      5.82 o 
  -4  -3  13        2.13        1.50      3.68 o 
  -3  -3  13       10.77       12.04      4.39 o 
  -2  -3  13       21.26        9.21      6.12 o 
  -1  -3  13       30.46       44.16     10.01 o 
  -5  -2  13        0.18       -1.41      3.63 o 
  -4  -2  13       23.82       32.05      5.68 o 
  -3  -2  13        3.07       -0.30      2.89 o 
  -2  -2  13        8.99        4.59      6.74 o 
  -1  -2  13        0.47       -0.04      6.34 o 
  -4  -1  13       13.59       11.54      4.57 o 
  -3  -1  13        0.57        3.29      5.58 o 
                                                 
